# Supplementary material for: Overexpression of StBBX14 Enhances Cold Tolerance in Potato
Source: Plants (Basel). 2024 Dec 25;14(1):18. doi: 10.3390/plants14010018 (PMC11722690; doi:10.3390/plants14010018)
Supplement: Supplementary file 1 [file plants-14-00018-s001.zip]

Archive with 1 entries (1 files):
- plants-3344819-supplementary.xlsx
