# Supplementary material for: Overexpression of StBBX14 Enhances Cold Tolerance in Potato
Source: Plants (Basel). 2024 Dec 25;14(1):18. doi: 10.3390/plants14010018 (PMC11722690; doi:10.3390/plants14010018)
Supplement: Supplementary file 1 [file plants-14-00018-s001.zip › plants-3344819-supplementary.xlsx]

## Sheet: Table S1
Supplementary Table S1. The RNA-seq information in WT and OE-BBX14.
sample	total_reads	total_map	unique_map	multi_map	read1_map	read2_map	positive_map	negative_map
WT_0h_1	44855804	36318414(80.97%)	34989226(78.0%)	1329188(2.96%)	17520179(39.06%)	17469047(38.94%)	17609710(39.26%)	17379516(38.75%)
WT_0h_2	39814192	32442859(81.49%)	31222097(78.42%)	1220762(3.07%)	15644725(39.29%)	15577372(39.13%)	15703405(39.44%)	15518692(38.98%)
WT_0h_3	41526076	33636933(81.0%)	32440846(78.12%)	1196087(2.88%)	16249882(39.13%)	16190964(38.99%)	16335329(39.34%)	16105517(38.78%)
WT_1h_1	39853288	32607603(81.82%)	31080308(77.99%)	1527295(3.83%)	15613010(39.18%)	15467298(38.81%)	15606898(39.16%)	15473410(38.83%)
WT_1h_2	42729308	35194501(82.37%)	33501055(78.4%)	1693446(3.96%)	16820965(39.37%)	16680090(39.04%)	16827193(39.38%)	16673862(39.02%)
WT_1h_3	37932950	30712092(80.96%)	29308512(77.26%)	1403580(3.7%)	14661131(38.65%)	14647381(38.61%)	14748113(38.88%)	14560399(38.38%)
WT_12h_1	46695328	36952862(79.14%)	35869608(76.82%)	1083254(2.32%)	17950220(38.44%)	17919388(38.38%)	17973282(38.49%)	17896326(38.33%)
WT_12h_2	44266738	35310200(79.77%)	34266198(77.41%)	1044002(2.36%)	17157132(38.76%)	17109066(38.65%)	17169075(38.79%)	17097123(38.62%)
WT_12h_3	41769506	33029136(79.07%)	32075477(76.79%)	953659(2.28%)	16062414(38.45%)	16013063(38.34%)	16069461(38.47%)	16006016(38.32%)
OEBBX14_0h_1	46995774	37760811(80.35%)	36297558(77.24%)	1463253(3.11%)	18143347(38.61%)	18154211(38.63%)	18241655(38.82%)	18055903(38.42%)
OEBBX14_0h_2	37417490	30217654(80.76%)	29041955(77.62%)	1175699(3.14%)	14543913(38.87%)	14498042(38.75%)	14595275(39.01%)	14446680(38.61%)
OEBBX14_0h_3	45897512	36881726(80.36%)	35420907(77.17%)	1460819(3.18%)	17714231(38.6%)	17706676(38.58%)	17785641(38.75%)	17635266(38.42%)
OEBBX14_1h_1	40525008	33373920(82.35%)	31877969(78.66%)	1495951(3.69%)	15978713(39.43%)	15899256(39.23%)	16012432(39.51%)	15865537(39.15%)
OEBBX14_1h_2	39490712	32160932(81.44%)	30701726(77.74%)	1459206(3.7%)	15356848(38.89%)	15344878(38.86%)	15434207(39.08%)	15267519(38.66%)
OEBBX14_1h_3	40544202	33030399(81.47%)	31511843(77.72%)	1518556(3.75%)	15767500(38.89%)	15744343(38.83%)	15837809(39.06%)	15674034(38.66%)
OEBBX14_12h_1	43986446	35888553(81.59%)	34687446(78.86%)	1201107(2.73%)	17402541(39.56%)	17284905(39.3%)	17365736(39.48%)	17321710(39.38%)
OEBBX14_12h_2	42287238	34638955(81.91%)	33459617(79.12%)	1179338(2.79%)	16775192(39.67%)	16684425(39.45%)	16762564(39.64%)	16697053(39.48%)
OEBBX14_12h_3	41462436	34045721(82.11%)	32915776(79.39%)	1129945(2.73%)	16480875(39.75%)	16434901(39.64%)	16490239(39.77%)	16425537(39.62%)

## Sheet: Table S2
Supplementary Table S2. The DGEs information in WT_1h.
gene_id	WT_1h_1	WT_1h_2	WT_1h_3	WT_0h_1	WT_0h_2	WT_0h_3	WT_1h	WT_0h	log2FoldChange	pvalue	padj	gene_name	gene_chr	gene_start	gene_end	gene_strand	gene_length	gene_biotype	gene_description	Family
Soltu.DM.03G023550	14244.5	13360.2	13867.5	1657.73	1661.34	1733.81	13824	1684.29	3.03696	0	0	Soltu.DM.03G023550	chr03	48852788	48853615	+	714	protein_coding	- && sp|Q41489|IP2Y_SOLTU Proteinase inhibitor type-2 OS=Solanum tuberosum OX=4113 PE=3 SV=1 && PF02428:Potato type II proteinase inhibitor family	-
Soltu.DM.09G023580	826.979	805.068	778.805	6353	6749.49	6937.15	803.617	6679.88	-3.05485	0	0	Soltu.DM.09G023580	chr09	59458451	59459638	+	713	protein_coding	- && sp|Q93WF6|SAG21_ARATH Protein SENESCENCE-ASSOCIATED GENE 21, mitochondrial OS=Arabidopsis thaliana OX=3702 GN=SAG21 PE=2 SV=1 && -	-
Soltu.DM.07G012720	4856.57	5804.62	5568.13	633.231	642.904	640.797	5409.77	638.977	3.08199	0	0	Soltu.DM.07G012720	chr07	41031054	41036017	-	1459	protein_coding	- && sp|Q40143|CYSP3_SOLLC Cysteine proteinase 3 OS=Solanum lycopersicum OX=4081 GN=CYP-3 PE=2 SV=1 && PF00112:Papain family cysteine protease	bHLH
Soltu.DM.08G002490	1943.04	2057.08	2090.48	10544.6	10274.4	10001.6	2030.2	10273.5	-2.33931	0	0	Soltu.DM.08G002490	chr08	3148273	3151438	-	1169	protein_coding	- && sp|Q8GY54|GCT21_ARATH Gamma-glutamylcyclotransferase 2-1 OS=Arabidopsis thaliana OX=3702 GN=GGCT2;1 PE=1 SV=1 && PF04752:ChaC-like protein	-
Soltu.DM.12G011670	667.984	600.966	624.554	6133.52	6224.75	6528.24	631.168	6295.5	-3.31896	0	0	Soltu.DM.12G011670	chr12	12195333	12199722	+	2153	protein_coding	- && sp|Q944H0|PEAM2_ARATH Phosphomethylethanolamine N-methyltransferase OS=Arabidopsis thaliana OX=3702 GN=NMT2 PE=1 SV=2 && PF13649:Methyltransferase domain|PF08241:Methyltransferase domain	-
Soltu.DM.08G022800	6336.04	6612.52	6276.82	965.137	1020.43	987.173	6408.46	990.915	2.69377	0	0	Soltu.DM.08G022800	chr08	52194066	52200865	-	2001	protein_coding	- && sp|Q9C5C4|ARGE_ARATH Acetylornithine deacetylase OS=Arabidopsis thaliana OX=3702 GN=At4g17830 PE=2 SV=1 && PF01546:Peptidase family M20/M25/M40|PF07687:Peptidase dimerisation domain	ERF
Soltu.DM.12G005300	942.612	893.89	933.056	5599.24	5426.63	4934.9	923.186	5320.26	-2.52735	0	0	Soltu.DM.12G005300	chr12	4357715	4362002	+	1610	protein_coding	- && sp|Q9FWS6|BBD1_ARATH Bifunctional nuclease 1 OS=Arabidopsis thaliana OX=3702 GN=BBD1 PE=2 SV=1 && PF02577:Bifunctional nuclease	TALE
Soltu.DM.03G018450	3857.17	3697.46	4137.81	249.155	271.382	228.993	3897.48	249.843	3.96413	0	0	Soltu.DM.03G018450	chr03	42951677	42953625	-	1400	protein_coding	- && sp|P83667|DRTI_DELRE Kunitz-type serine protease inhibitor DrTI OS=Delonix regia OX=72433 PE=1 SV=1 && PF00197:Trypsin and protease inhibitor	-
Soltu.DM.01G001840	4369.26	4883.32	4975.94	744.766	673.947	762.991	4742.84	727.235	2.70462	9.51632e-298	2.56592e-294	Soltu.DM.01G001840	chr01	1837080	1842409	+	621	protein_coding	- && sp|P11965|PERX_TOBAC Lignin-forming anionic peroxidase OS=Nicotiana tabacum OX=4097 PE=2 SV=1 && PF00141:Peroxidase	MYB_related
Soltu.DM.03G023580	5038.27	5238.61	5147.45	1031.7	1078.52	915.973	5141.45	1008.73	2.34985	7.0309e-276	1.70619e-272	Soltu.DM.03G023580	chr03	48900216	48901055	+	702	protein_coding	- && sp|Q41488|IP25_SOLTU Proteinase inhibitor type-2 P303.51 OS=Solanum tuberosum OX=4113 PE=2 SV=1 && PF02428:Potato type II proteinase inhibitor family	-
Soltu.DM.01G031820	32521.6	31619.7	31362.5	11946.8	12544.6	11919.2	31834.6	12136.9	1.39127	6.57752e-252	1.45106e-248	Soltu.DM.01G031820	chr01	71688211	71690255	+	1742	protein_coding	- && sp|P46637|ARGI1_ARATH Arginase 1, mitochondrial OS=Arabidopsis thaliana OX=3702 GN=ARGAH1 PE=1 SV=1 && PF00491:Arginase family	-
Soltu.DM.03G018510	84534.6	81345.9	83825.1	33972.3	33554.2	34214.3	83235.2	33913.6	1.29531	3.52626e-242	7.13097e-239	Soltu.DM.03G018510	chr03	43071060	43072554	+	1495	protein_coding	- && sp|Q00652|CPI9_SOLTU Cysteine protease inhibitor 9 OS=Solanum tuberosum OX=4113 PE=2 SV=1 && PF00197:Trypsin and protease inhibitor	-
Soltu.DM.09G000420	3111.75	3348.78	3518.65	427.251	530.746	532.073	3326.39	496.69	2.74527	5.44222e-219	1.01589e-215	Soltu.DM.09G000420	chr09	241490	242689	+	1200	protein_coding	- && sp|Q05091|PGIP_PYRCO Polygalacturonase inhibitor OS=Pyrus communis OX=23211 GN=PGIP PE=1 SV=1 && PF13855:Leucine rich repeat|PF08263:Leucine rich repeat N-terminal domain	MYB_related
Soltu.DM.08G001800	3449.36	3614.3	3480.89	653.019	683.962	789.931	3514.85	708.971	2.31031	2.67423e-203	4.6354e-200	Soltu.DM.08G001800	chr08	2495422	2498043	+	1702	protein_coding	- && sp|P54772|DCHS_SOLLC Histidine decarboxylase OS=Solanum lycopersicum OX=4081 GN=HDC PE=2 SV=1 && PF00282:Pyridoxal-dependent decarboxylase conserved domain	MYB_related
Soltu.DM.07G005220	491.438	437.496	476.775	3042.93	2895.07	3586.92	468.57	3174.97	-2.76143	2.47592e-201	4.00555e-198	Soltu.DM.07G005220	chr07	7003929	7006277	+	1290	protein_coding	- && sp|P24806|XTH24_ARATH Xyloglucan endotransglucosylase/hydrolase protein 24 OS=Arabidopsis thaliana OX=3702 GN=XTH24 PE=1 SV=2 && PF00722:Glycosyl hydrolases family 16|PF06955:Xyloglucan endo-transglycosylase (XET) C-terminus	C2H2
Soltu.DM.03G019570	5453.31	5511.69	5972.64	14995.2	14877.9	15508	5645.88	15127	-1.4221	7.21814e-192	1.09477e-188	Soltu.DM.03G019570	chr03	44285229	44287758	-	1386	protein_coding	- && sp|Q9SMM5|SWT11_ARATH Bidirectional sugar transporter SWEET11 OS=Arabidopsis thaliana OX=3702 GN=SWEET11 PE=1 SV=1 && PF03083:Sugar efflux transporter for intercellular exchange	DBB
Soltu.DM.03G018520	50277.4	44706.8	44396.2	15267.7	16296.9	16457.7	46460.1	16007.4	1.5373	2.62431e-183	3.74613e-180	Soltu.DM.03G018520	chr03	43096060	43097097	+	1038	protein_coding	- && sp|P20347|CPI1_SOLTU Cysteine protease inhibitor 1 OS=Solanum tuberosum OX=4113 PE=1 SV=3 && PF00197:Trypsin and protease inhibitor	-
Soltu.DM.12G027320	14385.9	13416.9	12362.7	3731.92	4193.9	3754.34	13388.5	3893.39	1.78219	1.81371e-182	2.44519e-179	Soltu.DM.12G027320	chr12	57337951	57341656	-	2123	protein_coding	- && sp|P31427|AMPL_SOLTU Leucine aminopeptidase, chloroplastic OS=Solanum tuberosum OX=4113 GN=LAP PE=2 SV=2 && PF02789:Cytosol aminopeptidase family, N-terminal domain|PF00883:Cytosol aminopeptidase family, catalytic domain	HSF
Soltu.DM.12G001940	1522.84	1509.03	1158.5	7954.06	7255.2	6927.53	1396.79	7378.93	-2.40041	1.98643e-181	2.53709e-178	Soltu.DM.12G001940	chr12	1612515	1615124	+	1513	protein_coding	- && sp|P43281|METK2_SOLLC S-adenosylmethionine synthase 2 OS=Solanum lycopersicum OX=4081 GN=SAM2 PE=2 SV=1 && PF00438:S-adenosylmethionine synthetase, N-terminal domain|PF02773:S-adenosylmethionine synthetase, C-terminal domain|PF02772:S-adenosylmethion	-
Soltu.DM.03G023540	14709.1	15263.2	17020.5	5254.74	5334.5	5237.02	15664.3	5275.42	1.57006	7.83037e-181	9.50098e-178	Soltu.DM.03G023540	chr03	48825543	48826529	-	987	protein_coding	- && sp|P17979|API8_SOLTU Aspartic protease inhibitor 8 OS=Solanum tuberosum OX=4113 PE=2 SV=1 && PF00197:Trypsin and protease inhibitor	-
Soltu.DM.07G018430	2138.17	1936.13	1796	268.044	209.294	244.388	1956.77	240.575	3.02154	7.30641e-178	8.44308e-175	Soltu.DM.07G018430	chr07	48878235	48879975	+	1539	protein_coding	- && sp|Q8LDW9|XTH9_ARATH Xyloglucan endotransglucosylase/hydrolase protein 9 OS=Arabidopsis thaliana OX=3702 GN=XTH9 PE=2 SV=2 && PF00722:Glycosyl hydrolases family 16|PF06955:Xyloglucan endo-transglycosylase (XET) C-terminus	bHLH
Soltu.DM.02G016750	2857.78	2911.29	3040.79	386.775	413.581	534.959	2936.62	445.105	2.72267	4.39624e-177	4.84926e-174	Soltu.DM.02G016750	chr02	31271292	31272832	-	1463	protein_coding	- && sp|O49523|DSEL_ARATH Phospholipase A1-IIgamma OS=Arabidopsis thaliana OX=3702 GN=DSEL PE=1 SV=1 && PF01764:Lipase (class 3)	Trihelix
Soltu.DM.04G019850	1038.63	1072.48	1107.8	32.3811	23.0324	40.4106	1072.97	31.9414	5.0655	9.07883e-172	9.57895e-169	Soltu.DM.04G019850	chr04	45969671	45974206	-	2126	protein_coding	- && sp|Q8LB81|GDL79_ARATH GDSL esterase/lipase At5g33370 OS=Arabidopsis thaliana OX=3702 GN=At5g33370 PE=2 SV=1 && PF00657:GDSL-like Lipase/Acylhydrolase	ERF
Soltu.DM.04G023400	12459.4	12118.5	12142.7	25615.3	26485.2	26555.5	12240.2	26218.7	-1.09895	6.77052e-170	6.84584e-167	Soltu.DM.04G023400	chr04	52581685	52586809	+	2517	protein_coding	- && sp|Q9LV93|AB5F_ARATH ABC transporter F family member 5 OS=Arabidopsis thaliana OX=3702 GN=ABCF5 PE=2 SV=1 && PF00005:ABC transporter|PF12848:ABC transporter	bHLH
Soltu.DM.01G029240	892.022	905.229	855.391	3489.97	3304.65	3182.82	884.214	3325.81	-1.91089	1.63967e-169	1.59159e-166	Soltu.DM.01G029240	chr01	68943385	68946810	-	1399	protein_coding	- && sp|Q38908|XTH30_ARATH Probable xyloglucan endotransglucosylase/hydrolase protein 30 OS=Arabidopsis thaliana OX=3702 GN=XTH30 PE=2 SV=2 && PF00722:Glycosyl hydrolases family 16|PF06955:Xyloglucan endo-transglycosylase (XET) C-terminus	bHLH
Soltu.DM.09G010750	4029.59	4127.39	4194.98	976.831	1029.45	1172.87	4117.32	1059.72	1.95845	9.15844e-168	8.54799e-165	Soltu.DM.09G010750	chr09	16260296	16261867	-	723	protein_coding	- && sp|Q42952|NLTP1_TOBAC Non-specific lipid-transfer protein 1 OS=Nicotiana tabacum OX=4097 GN=LTP1 PE=1 SV=1 && PF00234:Protease inhibitor/seed storage/LTP family	MYB_related
Soltu.DM.02G020240	945.709	940.191	764.782	4134.89	3731.25	4125.73	883.561	3997.29	-2.17651	2.64767e-160	2.37967e-157	Soltu.DM.02G020240	chr02	34448194	34451298	+	2598	protein_coding	- && sp|P92979|APR1_ARATH 5'-adenylylsulfate reductase 1, chloroplastic OS=Arabidopsis thaliana OX=3702 GN=APR1 PE=1 SV=2 && PF00085:Thioredoxin|PF01507:Phosphoadenosine phosphosulfate reductase family	-
Soltu.DM.10G020640	2867.07	2890.5	2675.12	7755.28	8060.33	7441.32	2810.89	7752.31	-1.46319	6.46978e-160	5.60722e-157	Soltu.DM.10G020640	chr10	52280210	52283564	-	2193	protein_coding	- && sp|P27322|HSP72_SOLLC Heat shock cognate 70 kDa protein 2 OS=Solanum lycopersicum OX=4081 GN=HSC-2 PE=2 SV=1 && PF00012:Hsp70 protein	TCP
Soltu.DM.02G027190	2436.54	2599.46	2542.44	576.564	643.905	577.294	2526.15	599.254	2.07668	7.22625e-159	6.04688e-156	Soltu.DM.02G027190	chr02	40025870	40027579	+	1343	protein_coding	- && sp|Q8LER3|XTH7_ARATH Probable xyloglucan endotransglucosylase/hydrolase protein 7 OS=Arabidopsis thaliana OX=3702 GN=XTH7 PE=2 SV=2 && PF06955:Xyloglucan endo-transglycosylase (XET) C-terminus|PF00722:Glycosyl hydrolases family 16	C2H2
Soltu.DM.04G022980	1098.51	1105.55	1153.11	4017.96	3944.55	4578.91	1119.06	4180.47	-1.90164	1.85978e-156	1.50438e-153	Soltu.DM.04G022980	chr04	52135651	52137760	+	1362	protein_coding	- && sp|Q9SJ02|STEP2_ARATH Stress enhanced protein 2, chloroplastic OS=Arabidopsis thaliana OX=3702 GN=SEP2 PE=2 SV=1 && -	-
Soltu.DM.09G004660	1354.55	1367.29	1372.08	162.805	142.2	189.545	1364.64	164.85	3.04821	2.93578e-155	2.29814e-152	Soltu.DM.09G004660	chr09	4077929	4083350	-	2118	protein_coding	- && sp|P25306|TD2_SOLLC Threonine dehydratase 2 biosynthetic, chloroplastic OS=Solanum lycopersicum OX=4081 GN=TD2 PE=1 SV=1 && PF00291:Pyridoxal-phosphate dependent enzyme|PF00585:C-terminal regulatory domain of Threonine dehydratase	Trihelix
Soltu.DM.07G025600	22677.4	20925.2	21458.1	46593.7	46782.8	46827.2	21686.9	46734.6	-1.10771	2.75935e-152	2.09254e-149	Soltu.DM.07G025600	chr07	55246829	55249147	+	1445	protein_coding	- && sp|F6H9A9|THI41_VITVI Thiamine thiazole synthase 1, chloroplastic OS=Vitis vinifera OX=29760 GN=THI1-1 PE=3 SV=1 && PF01946:Thi4 family	-
Soltu.DM.12G010360	2106.16	2178.98	2135.78	522.595	537.756	515.716	2140.31	525.356	2.02678	3.49049e-151	2.56678e-148	Soltu.DM.12G010360	chr12	10062794	10064233	-	1140	protein_coding	- && sp|Q41951|TIP21_ARATH Aquaporin TIP2-1 OS=Arabidopsis thaliana OX=3702 GN=TIP2-1 PE=1 SV=2 && PF00230:Major intrinsic protein	MYB_related
Soltu.DM.09G025910	5132.23	5226.33	5716.99	1774.67	1868.63	1920.47	5358.52	1854.59	1.53082	8.15754e-136	5.82233e-133	Soltu.DM.09G025910	chr09	62142716	62144821	+	575	protein_coding	- && sp|Q00783|ICI1_SOLTU Proteinase inhibitor 1 OS=Solanum tuberosum OX=4113 PE=3 SV=1 && PF00280:Potato inhibitor I family	-
Soltu.DM.07G024730	5358.33	5173.41	4879.94	11990	11506.2	11988.5	5137.23	11828.2	-1.20306	4.46412e-134	3.09517e-131	Soltu.DM.07G024730	chr07	54539515	54543235	-	1584	protein_coding	- && - && PF04117:Mpv17 / PMP22 family	-
Soltu.DM.04G021630	2509.85	2975.54	3062.37	9017.24	8435.86	8632.47	2849.25	8695.19	-1.60967	4.42432e-130	2.98236e-127	Soltu.DM.04G021630	chr04	49879706	49881560	-	1855	protein_coding	- && sp|Q8H1E4|RAP24_ARATH Ethylene-responsive transcription factor RAP2-4 OS=Arabidopsis thaliana OX=3702 GN=RAP2-4 PE=1 SV=1 && PF00847:AP2 domain	ERF
Soltu.DM.10G025330	16111.1	16264.8	17074.4	7795.76	7947.17	7454.79	16483.4	7732.57	1.09196	2.14143e-128	1.40449e-125	Soltu.DM.10G025330	chr10	56875742	56880326	+	1468	protein_coding	- && sp|O24364|BAS1_SPIOL 2-Cys peroxiredoxin BAS1, chloroplastic OS=Spinacia oleracea OX=3562 GN=BAS1 PE=2 SV=1 && PF00578:AhpC/TSA family	-
Soltu.DM.09G025880	3097.3	2931.13	3086.1	876.989	972.367	975.627	3038.18	941.661	1.69047	4.75888e-128	3.03904e-125	Soltu.DM.09G025880	chr09	62096737	62098007	+	529	protein_coding	- && sp|P05118|ICI1_SOLLC Wound-induced proteinase inhibitor 1 OS=Solanum lycopersicum OX=4081 GN=PIIF PE=2 SV=1 && PF00280:Potato inhibitor I family	-
Soltu.DM.10G026720	306.633	337.335	348.413	1543.5	1591.24	1644.33	330.793	1593.02	-2.26777	4.88681e-128	3.04072e-125	Soltu.DM.10G026720	chr10	58085364	58087140	-	1575	protein_coding	- && - && -	-
Soltu.DM.12G016400	4945.36	5283.97	4842.18	11246.1	10862.3	10947.4	5023.84	11018.6	-1.13279	4.28988e-121	2.60256e-118	Soltu.DM.12G016400	chr12	31667671	31674944	-	2319	protein_coding	- && sp|P46942|DB10_NICSY ATP-dependent RNA helicase-like protein DB10 OS=Nicotiana sylvestris OX=4096 PE=2 SV=1 && PF00271:Helicase conserved C-terminal domain|PF00270:DEAD/DEAH box helicase	bZIP
Soltu.DM.09G025930	11828.6	12219.7	12421	4292.3	4124.8	4981.09	12156.4	4466.06	1.44461	6.23466e-120	3.69016e-117	Soltu.DM.09G025930	chr09	62154494	62156787	+	677	protein_coding	- && sp|Q00783|ICI1_SOLTU Proteinase inhibitor 1 OS=Solanum tuberosum OX=4113 PE=3 SV=1 && PF00280:Potato inhibitor I family	-
Soltu.DM.03G033470	4381.65	4477.01	4113	1677.52	1574.21	1573.13	4323.89	1608.29	1.42667	2.80027e-119	1.61796e-116	Soltu.DM.03G033470	chr03	57116985	57120006	-	1999	protein_coding	- && sp|Q9LV33|BGL44_ARATH Beta-glucosidase 44 OS=Arabidopsis thaliana OX=3702 GN=BGLU44 PE=2 SV=1 && PF00232:Glycosyl hydrolase family 1	B3
Soltu.DM.11G022120	279.789	286.309	327.918	1396.89	1520.14	1554.85	298.006	1490.62	-2.32372	1.79193e-115	1.01127e-112	Soltu.DM.11G022120	chr11	42078233	42079440	+	1208	protein_coding	- && sp|Q9XIN8|FB119_ARATH F-box protein At2g27310 OS=Arabidopsis thaliana OX=3702 GN=At2g27310 PE=2 SV=1 && -	-
Soltu.DM.01G035630	1673.57	1970.15	1983.69	342.7	415.584	391.598	1875.8	383.294	2.29257	6.5231e-115	3.59764e-112	Soltu.DM.01G035630	chr01	75117979	75121875	+	1796	protein_coding	- && sp|O04496|AED3_ARATH Aspartyl protease AED3 OS=Arabidopsis thaliana OX=3702 GN=AED3 PE=1 SV=1 && PF14541:Xylanase inhibitor C-terminal|PF14543:Xylanase inhibitor N-terminal	MIKC_MADS
Soltu.DM.04G037180	188.935	206.937	177.982	1154.03	1118.57	1147.85	191.285	1140.15	-2.57324	2.19776e-114	1.15941e-111	Soltu.DM.04G037180	chr04	68203729	68205407	+	1047	protein_coding	- && - && PF13716:Divergent CRAL/TRIO domain	-
Soltu.DM.04G005660	5527.65	5462.56	5241.29	2260.38	2164.04	2350.55	5410.5	2258.32	1.26045	4.81784e-113	2.48754e-110	Soltu.DM.04G005660	chr04	5974839	5978871	-	2119	protein_coding	- && sp|Q40147|GSA_SOLLC Glutamate-1-semialdehyde 2,1-aminomutase, chloroplastic OS=Solanum lycopersicum OX=4081 PE=2 SV=1 && PF00202:Aminotransferase class-III	MYB_related
Soltu.DM.01G007690	6505.36	6159.91	5999.6	2591.39	2714.82	2725.79	6221.62	2677.33	1.21673	4.6415e-111	2.34657e-108	Soltu.DM.01G007690	chr01	9406820	9410725	+	1282	protein_coding	- && sp|Q9ASS6|PNSL5_ARATH Photosynthetic NDH subunit of lumenal location 5, chloroplastic OS=Arabidopsis thaliana OX=3702 GN=PNSL5 PE=1 SV=1 && PF00160:Cyclophilin type peptidyl-prolyl cis-trans isomerase/CLD	FAR1
Soltu.DM.03G018610	2503.65	2592.85	2515.48	725.877	713.002	837.077	2537.33	758.652	1.74197	6.4366e-111	3.18769e-108	Soltu.DM.03G018610	chr03	43274579	43275578	+	1000	protein_coding	- && - && PF00197:Trypsin and protease inhibitor	-
Soltu.DM.10G028070	3067.36	3047.35	3205.83	975.931	876.232	1064.15	3106.85	972.103	1.67569	5.20483e-109	2.47658e-106	Soltu.DM.10G028070	chr10	59199737	59201677	+	1941	protein_coding	- && sp|P56725|ZOX_PHAVU Zeatin O-xylosyltransferase OS=Phaseolus vulgaris OX=3885 GN=ZOX1 PE=2 SV=1 && PF00201:UDP-glucoronosyl and UDP-glucosyl transferase	HB-other
Soltu.DM.06G022960	13754.1	13295.9	13986.1	6374.58	6461.08	6947.74	13678.7	6594.47	1.05258	7.29237e-107	3.33894e-104	Soltu.DM.06G022960	chr06	49317071	49318230	+	1071	protein_coding	- && sp|P27061|PPA1_SOLLC Acid phosphatase 1 OS=Solanum lycopersicum OX=4081 GN=APS1 PE=2 SV=1 && PF03767:HAD superfamily, subfamily IIIB (Acid phosphatase)	G2-like
Soltu.DM.04G002320	165.189	229.615	162.88	1211.59	1277.8	1237.33	185.895	1242.24	-2.73529	8.20888e-105	3.68898e-102	Soltu.DM.04G002320	chr04	2470516	2474674	+	813	protein_coding	- && sp|Q0JNI9|PIL15_ORYSJ Transcription factor PHYTOCHROME INTERACTING FACTOR-LIKE 15 OS=Oryza sativa subsp. japonica OX=39947 GN=PIL15 PE=1 SV=2 && PF00010:Helix-loop-helix DNA-binding domain	bHLH
Soltu.DM.11G007720	659.725	663.331	826.267	34.1801	43.0605	25.9782	716.441	34.4063	4.38281	2.8263e-104	1.24702e-101	Soltu.DM.11G007720	chr11	7346343	7349379	-	1583	protein_coding	- && sp|Q8LB81|GDL79_ARATH GDSL esterase/lipase At5g33370 OS=Arabidopsis thaliana OX=3702 GN=At5g33370 PE=2 SV=1 && PF00657:GDSL-like Lipase/Acylhydrolase	MIKC_MADS
Soltu.DM.12G004810	10861.2	10844.8	10201.1	22173	22075	20493	10635.7	21580.3	-1.02072	7.00214e-104	3.0343e-101	Soltu.DM.12G004810	chr12	3847068	3850897	-	1935	protein_coding	- && sp|P55312|CATA2_SOLTU Catalase isozyme 2 OS=Solanum tuberosum OX=4113 GN=CAT2 PE=3 SV=1 && PF06628:Catalase-related immune-responsive|PF00199:Catalase	Nin-like
Soltu.DM.04G002870	2963.08	2435.05	2600.69	639.527	508.715	666.775	2666.27	605.006	2.13861	2.57168e-103	1.09486e-100	Soltu.DM.04G002870	chr04	3198344	3199587	+	955	protein_coding	- && sp|P85524|KIRO_ACTDE Kirola OS=Actinidia deliciosa OX=3627 PE=1 SV=1 && PF00407:Pathogenesis-related protein Bet v I family	-
Soltu.DM.10G019440	9163.88	8666.77	8704.93	3511.55	2744.86	3054.85	8845.19	3103.75	1.51033	3.84435e-101	1.60846e-98	Soltu.DM.10G019440	chr10	50783250	50787213	-	2313	protein_coding	- && sp|Q9M040|PDC4_ARATH Pyruvate decarboxylase 4 OS=Arabidopsis thaliana OX=3702 GN=PDC4 PE=2 SV=1 && PF02775:Thiamine pyrophosphate enzyme, C-terminal TPP binding domain|PF00205:Thiamine pyrophosphate enzyme, central domain|PF02776:Thiamine pyrophospha	M-type_MADS
Soltu.DM.06G002400	3272.81	3062.47	3271.63	1240.38	1113.57	1168.06	3202.3	1174	1.4468	1.17874e-100	4.8482e-98	Soltu.DM.06G002400	chr06	2808256	2813469	-	1481	protein_coding	- && sp|P51204|YCF54_PORPU Uncharacterized protein ycf54 OS=Porphyra purpurea OX=2787 GN=ycf54 PE=3 SV=1 && PF10674:Protein of unknown function (DUF2488)	-
Soltu.DM.03G002140	3010.58	2972.7	2764.65	882.386	1032.45	880.374	2915.98	931.737	1.64699	6.04944e-100	2.44669e-97	Soltu.DM.03G002140	chr03	2061433	2063623	+	1538	protein_coding	- && - && PF12481:Aluminium induced protein	NAC
Soltu.DM.10G020990	4796.69	4620.64	4543.39	1969.85	1693.38	1845.42	4653.57	1836.22	1.34098	2.9074e-97	1.15662e-94	Soltu.DM.10G020990	chr10	52864254	52868738	-	2673	protein_coding	- && sp|P35513|PAL2_TOBAC Phenylalanine ammonia-lyase OS=Nicotiana tabacum OX=4097 GN=PALA PE=2 SV=2 && PF00221:Aromatic amino acid lyase	-
Soltu.DM.08G029600	5530.75	5386.96	5358.87	2603.08	2468.47	2607.45	5425.53	2559.67	1.08358	5.36341e-94	2.09926e-91	Soltu.DM.08G029600	chr08	58634632	58637490	-	970	protein_coding	- && sp|Q8VY91|RR6_ARATH 30S ribosomal protein S6 alpha, chloroplastic OS=Arabidopsis thaliana OX=3702 GN=RPS6 PE=2 SV=1 && PF01250:Ribosomal protein S6	-
Soltu.DM.07G006650	5469.83	5700.68	5503.41	2524.83	2661.74	2424.64	5557.97	2537.07	1.13169	4.21365e-93	1.62306e-90	Soltu.DM.07G006650	chr07	10245735	10252853	+	3496	protein_coding	- && sp|Q03194|PMA4_NICPL Plasma membrane ATPase 4 OS=Nicotiana plumbaginifolia OX=4092 GN=PMA4 PE=2 SV=1 && PF00122:E1-E2 ATPase|PF00690:Cation transporter/ATPase, N-terminus|PF00702:haloacid dehalogenase-like hydrolase	GRAS
Soltu.DM.04G024910	2656.45	2506.86	2353.67	5769.24	5969.39	5541.06	2505.66	5759.9	-1.2006	2.50982e-91	9.51655e-89	Soltu.DM.04G024910	chr04	54529994	54530598	+	219	protein_coding	- && sp|Q40157|MT2A_SOLLC Metallothionein-like protein type 2 A OS=Solanum lycopersicum OX=4081 GN=MTA PE=2 SV=1 && -	-
Soltu.DM.06G011840	4851.4	4846.47	5169.02	2307.15	2136	2203.34	4955.63	2215.5	1.16092	1.25625e-90	4.69005e-88	Soltu.DM.06G011840	chr06	35537197	35543872	+	1724	protein_coding	- && sp|Q42967|DCUP_TOBAC Uroporphyrinogen decarboxylase, chloroplastic OS=Nicotiana tabacum OX=4097 GN=DCUP PE=1 SV=1 && PF01208:Uroporphyrinogen decarboxylase (URO-D)	-
Soltu.DM.08G030260	5183.85	5151.68	5135.58	2481.65	2419.4	2557.41	5157.04	2486.16	1.05254	3.24219e-90	1.19209e-87	Soltu.DM.08G030260	chr08	59163622	59166433	+	984	protein_coding	- && sp|Q9MAP3|RK11_ARATH 50S ribosomal protein L11, chloroplastic OS=Arabidopsis thaliana OX=3702 GN=RPL11 PE=2 SV=1 && PF00298:Ribosomal protein L11, RNA binding domain|PF03946:Ribosomal protein L11, N-terminal domain	-
Soltu.DM.08G020370	1537.29	1596.91	1651.46	3837.16	3879.45	3610.01	1595.22	3775.54	-1.24308	1.32112e-89	4.785e-87	Soltu.DM.08G020370	chr08	49754351	49757074	-	2038	protein_coding	- && sp|O49675|CCD4_ARATH Probable carotenoid cleavage dioxygenase 4, chloroplastic OS=Arabidopsis thaliana OX=3702 GN=CCD4 PE=1 SV=1 && PF03055:Retinal pigment epithelial membrane protein	-
Soltu.DM.03G023410	295.276	322.216	225.444	1414.88	1443.03	1347.02	280.979	1401.64	-2.31517	2.08605e-89	7.44442e-87	Soltu.DM.03G023410	chr03	48658725	48660039	-	1009	protein_coding	- && sp|O03982|HIP39_ARATH Heavy metal-associated isoprenylated plant protein 39 OS=Arabidopsis thaliana OX=3702 GN=HIPP39 PE=2 SV=1 && PF00403:Heavy-metal-associated domain	SBP
Soltu.DM.01G020840	647.336	568.839	565.227	2124.56	2040.87	1859.85	593.801	2008.43	-1.75837	3.31656e-89	1.16642e-86	Soltu.DM.01G020840	chr01	56954414	56957159	-	1213	protein_coding	- && sp|P42736|RAP23_ARATH Ethylene-responsive transcription factor RAP2-3 OS=Arabidopsis thaliana OX=3702 GN=RAP2-3 PE=1 SV=2 && PF00847:AP2 domain	ERF
Soltu.DM.02G016740	1370.04	1072.48	1240.48	194.287	245.345	205.902	1227.67	215.178	2.51381	9.46482e-89	3.28118e-86	Soltu.DM.02G016740	chr02	31245502	31247098	-	1519	protein_coding	- && sp|A2WT95|PLA1_ORYSI Phospholipase A1-II 1 OS=Oryza sativa subsp. indica OX=39946 GN=OsI_03083 PE=3 SV=2 && PF01764:Lipase (class 3)	Trihelix
Soltu.DM.07G017900	2434.48	2368.9	2147.65	659.316	696.98	788.969	2317.01	715.088	1.69677	1.18429e-87	3.99155e-85	Soltu.DM.07G017900	chr07	48420325	48422730	-	2090	protein_coding	- && sp|P49297|ACEA_SOLLC Isocitrate lyase OS=Solanum lycopersicum OX=4081 PE=2 SV=1 && PF00463:Isocitrate lyase family	AP2
Soltu.DM.09G027680	4345.51	4466.62	4266.17	2066.1	1979.78	1917.58	4359.43	1987.82	1.13285	8.84726e-87	2.94105e-84	Soltu.DM.09G027680	chr09	63618703	63621830	-	1282	protein_coding	- && sp|Q08935|ROC1_NICSY 29 kDa ribonucleoprotein A, chloroplastic OS=Nicotiana sylvestris OX=4096 PE=2 SV=1 && PF00076:RNA recognition motif. (a.k.a. RRM, RBD, or RNP domain)	G2-like
Soltu.DM.06G028910	12479	11452.4	10056.5	4675.47	4708.62	4520.21	11329.3	4634.77	1.28958	1.21156e-86	3.92012e-84	Soltu.DM.06G028910	chr06	54143900	54146575	-	2013	protein_coding	- && sp|P37842|CYTM_SOLTU Multicystatin OS=Solanum tuberosum OX=4113 PE=1 SV=1 && PF00031:Cystatin domain	bHLH
Soltu.DM.08G001640	1162.52	1099.88	1408.75	4.49738	0	7.69726	1223.72	4.06488	8.21215	8.49506e-86	2.67727e-83	Soltu.DM.08G001640	chr08	2353294	2358336	-	1782	protein_coding	- && sp|Q3YJS9|PT3K1_SOLTU Probable inactive patatin-3-Kuras 1 OS=Solanum tuberosum OX=4113 GN=pat3-k1 PE=1 SV=1 && -	M-type_MADS
Soltu.DM.04G030030	773.293	799.399	840.29	136.72	139.196	129.891	804.327	135.269	2.57189	1.7544e-84	5.45819e-82	Soltu.DM.04G030030	chr04	61402085	61403527	-	1443	protein_coding	- && sp|O82161|PHI1_TOBAC Protein PHOSPHATE-INDUCED 1 OS=Nicotiana tabacum OX=4097 GN=PHI-1 PE=2 SV=1 && PF04674:Phosphate-induced protein 1 conserved region	MYB
Soltu.DM.04G030010	1357.65	1340.84	1246.95	224.869	126.177	208.788	1315.15	186.611	2.81342	2.4219e-84	7.43952e-82	Soltu.DM.04G030010	chr04	61392799	61393945	+	1147	protein_coding	- && sp|O82161|PHI1_TOBAC Protein PHOSPHATE-INDUCED 1 OS=Nicotiana tabacum OX=4097 GN=PHI-1 PE=2 SV=1 && PF04674:Phosphate-induced protein 1 conserved region	MYB
Soltu.DM.09G025850	1617.82	1568.56	2101.26	298.626	380.535	359.847	1762.55	346.336	2.34839	2.64879e-84	8.03478e-82	Soltu.DM.09G025850	chr09	62079178	62080700	+	637	protein_coding	- && sp|Q00783|ICI1_SOLTU Proteinase inhibitor 1 OS=Solanum tuberosum OX=4113 PE=3 SV=1 && PF00280:Potato inhibitor I family	-
Soltu.DM.06G032320	1285.38	1169.81	1344.03	3293.88	3242.56	3099.11	1266.41	3211.85	-1.3437	7.12016e-84	2.13315e-81	Soltu.DM.06G032320	chr06	57002022	57005410	+	2546	protein_coding	- && sp|Q9LUZ4|C3H66_ARATH Zinc finger CCCH domain-containing protein 66 OS=Arabidopsis thaliana OX=3702 GN=At5g58620 PE=2 SV=1 && PF12796:Ankyrin repeats (3 copies)|PF00642:Zinc finger C-x8-C-x5-C-x3-H type (and similar)	C3H
Soltu.DM.02G033310	1831.54	1763.21	2318.08	5726.96	5968.39	6486.86	1970.94	6060.74	-1.62137	1.09804e-83	3.24954e-81	Soltu.DM.02G033310	chr02	44869731	44887427	-	12120	protein_coding	- && - && -	-
Soltu.DM.01G039150	2370.47	2092.99	1910.34	649.421	579.815	618.667	2124.6	615.968	1.78573	1.11914e-83	3.27207e-81	Soltu.DM.01G039150	chr01	77903042	77903836	-	682	protein_coding	- && sp|P25469|H2A1_SOLLC Histone H2A.1 OS=Solanum lycopersicum OX=4081 PE=2 SV=1 && PF00125:Core histone H2A/H2B/H3/H4|PF16211:C-terminus of histone H2A	NF-YC
Soltu.DM.03G000860	7693.69	6910.17	6575.62	2927.79	3140.41	3100.07	7059.83	3056.09	1.20818	3.25191e-83	9.28401e-81	Soltu.DM.03G000860	chr03	811867	812915	-	1049	protein_coding	- && sp|P07369|CB2G_SOLLC Chlorophyll a-b binding protein 3C, chloroplastic OS=Solanum lycopersicum OX=4081 GN=CAB3C PE=3 SV=1 && PF00504:Chlorophyll A-B binding protein	M-type_MADS
Soltu.DM.10G017180	502.795	454.504	480.011	1503.92	1603.25	1556.77	479.104	1554.65	-1.69871	1.06182e-82	2.99619e-80	Soltu.DM.10G017180	chr10	47109052	47110671	+	1527	protein_coding	- && sp|P34024|PLC_LISMO 1-phosphatidylinositol phosphodiesterase OS=Listeria monocytogenes serovar 1/2a (strain ATCC BAA-679 / EGD-e) OX=169963 GN=plcA PE=1 SV=1 && PF00388:Phosphatidylinositol-specific phospholipase C, X domain	-
Soltu.DM.09G025140	1338.03	1447.61	1569.48	400.267	327.46	327.133	1451.71	351.62	2.04379	3.56436e-81	9.82912e-79	Soltu.DM.09G025140	chr09	61077866	61082326	+	2017	protein_coding	- && sp|Q42456|ASPR1_ORYSJ Aspartic proteinase oryzasin-1 OS=Oryza sativa subsp. japonica OX=39947 GN=Os05g0567100 PE=2 SV=2 && PF05184:Saposin-like type B, region 1|PF00026:Eukaryotic aspartyl protease	WRKY
Soltu.DM.09G025220	775.357	608.526	718.399	2215.41	2227.13	2185.06	700.761	2209.2	-1.658	5.60093e-81	1.52716e-78	Soltu.DM.09G025220	chr09	61251252	61256653	+	1917	protein_coding	- && sp|Q9LIK9|APS1_ARATH ATP sulfurylase 1, chloroplastic OS=Arabidopsis thaliana OX=3702 GN=APS1 PE=1 SV=1 && PF14306:PUA-like domain|PF01747:ATP-sulfurylase	-
Soltu.DM.04G035670	2034.93	2328.27	2253.36	5561.46	5001.03	5110.02	2205.52	5224.17	-1.244	6.25492e-81	1.68653e-78	Soltu.DM.04G035670	chr04	66918777	66922788	+	1570	protein_coding	- && sp|Q9KAG8|IOLC_BACHD 5-dehydro-2-deoxygluconokinase OS=Bacillus halodurans (strain ATCC BAA-125 / DSM 18197 / FERM 7344 / JCM 9153 / C-125) OX=272558 GN=iolC PE=1 SV=1 && PF00294:pfkB family carbohydrate kinase	-
Soltu.DM.09G021760	372.708	454.504	434.707	1565.99	1445.03	1627.01	420.64	1546.01	-1.87725	1.71808e-80	4.58161e-78	Soltu.DM.09G021760	chr09	57017229	57017881	+	653	protein_coding	- && - && -	-
Soltu.DM.01G008480	1392.75	1426.82	1602.91	3565.52	3471.88	3613.86	1474.16	3550.42	-1.26879	9.73633e-80	2.56817e-77	Soltu.DM.01G008480	chr01	11122974	11127265	-	2535	protein_coding	- && sp|O64511|TLOV1_ARATH Protein TWIN LOV 1 OS=Arabidopsis thaliana OX=3702 GN=TLP1 PE=1 SV=2 && PF13426:PAS domain	WRKY
Soltu.DM.10G014900	1276.09	1267.13	1367.76	2937.69	3043.28	3019.25	1303.66	3000.07	-1.20286	1.98656e-77	5.1285e-75	Soltu.DM.10G014900	chr10	42794134	42795896	+	1763	protein_coding	- && sp|Q8W3M4|Y4744_ARATH Uncharacterized protein At4g06744 OS=Arabidopsis thaliana OX=3702 GN=At4g06744 PE=2 SV=1 && -	C3H
Soltu.DM.02G027830	2006.02	2186.54	2335.34	4880.55	4961.98	4749.21	2175.96	4863.91	-1.16066	4.56922e-77	1.16717e-74	Soltu.DM.02G027830	chr02	40596954	40600737	-	2274	protein_coding	- && sp|Q66GP0|SR1P1_ARATH BTB/POZ domain-containing protein SR1IP1 OS=Arabidopsis thaliana OX=3702 GN=SR1IP1 PE=1 SV=2 && PF03000:NPH3 family|PF00651:BTB/POZ domain	GRAS
Soltu.DM.11G002650	1158.39	990.272	1167.13	208.678	125.176	177.037	1105.26	170.297	2.69398	6.54646e-76	1.62105e-73	Soltu.DM.11G002650	chr11	2782582	2787125	+	1487	protein_coding	- && sp|Q6V4H0|10HGO_CATRO 8-hydroxygeraniol dehydrogenase OS=Catharanthus roseus OX=4058 GN=10HGO PE=1 SV=1 && PF08240:Alcohol dehydrogenase GroES-like domain|PF00107:Zinc-binding dehydrogenase	HB-other
Soltu.DM.03G018100	1068.57	943.971	983.754	183.493	209.294	232.842	998.764	208.543	2.261	9.41353e-76	2.30746e-73	Soltu.DM.03G018100	chr03	42565707	42568724	+	1719	protein_coding	- && sp|Q9FF86|DCR_ARATH BAHD acyltransferase DCR OS=Arabidopsis thaliana OX=3702 GN=DCR PE=2 SV=1 && PF02458:Transferase family	NAC
Soltu.DM.03G023530	111872	123332	139595	54530.7	54054	56266	124933	54950.2	1.18495	1.30498e-74	3.13543e-72	Soltu.DM.03G023530	chr03	48810606	48817877	-	1125	protein_coding	- && sp|P58514|SPI1_SOLTU Serine protease inhibitor 1 OS=Solanum tuberosum OX=4113 PE=1 SV=2 && PF00197:Trypsin and protease inhibitor	-
Soltu.DM.03G034100	469.757	472.458	467.067	1607.36	1495.1	1399.94	469.761	1500.8	-1.6759	4.27059e-74	1.00616e-71	Soltu.DM.03G034100	chr03	57560236	57560988	+	753	protein_coding	- && - && -	ERF
Soltu.DM.01G039930	437.752	374.187	284.771	1564.19	1640.31	1595.26	365.57	1599.92	-2.12824	4.31212e-74	1.00617e-71	Soltu.DM.01G039930	chr01	78582590	78585403	-	2637	protein_coding	- && sp|Q9XE58|SCL14_ARATH Scarecrow-like protein 14 OS=Arabidopsis thaliana OX=3702 GN=SCL14 PE=1 SV=2 && PF03514:GRAS domain family	GRAS
Soltu.DM.06G019440	854.855	828.691	839.211	167.302	196.276	168.377	840.919	177.319	2.24711	9.31888e-72	2.11347e-69	Soltu.DM.06G019440	chr06	46042585	46043429	-	845	protein_coding	- && sp|P14009|14KD_DAUCA 14 kDa proline-rich protein DC2.15 OS=Daucus carota OX=4039 PE=2 SV=1 && PF14547:Hydrophobic seed protein	Trihelix
Soltu.DM.03G023620	1544.52	1703.68	1869.35	398.468	397.559	518.603	1705.85	438.21	1.96089	8.22093e-71	1.81361e-68	Soltu.DM.03G023620	chr03	48946710	48947574	+	746	protein_coding	- && sp|Q41488|IP25_SOLTU Proteinase inhibitor type-2 P303.51 OS=Solanum tuberosum OX=4113 PE=2 SV=1 && PF02428:Potato type II proteinase inhibitor family	-
Soltu.DM.06G017730	108.405	94.4916	128.363	709.686	714.004	678.321	110.42	700.67	-2.67012	9.92684e-71	2.17022e-68	Soltu.DM.06G017730	chr06	43972769	43977167	-	1012	protein_coding	- && sp|Q8L9J7|SWET1_ARATH Bidirectional sugar transporter SWEET1 OS=Arabidopsis thaliana OX=3702 GN=SWEET1 PE=1 SV=1 && PF03083:Sugar efflux transporter for intercellular exchange	DBB
Soltu.DM.08G024170	145.573	169.14	202.791	856.301	971.366	887.109	172.501	904.925	-2.3926	6.49544e-70	1.40736e-67	Soltu.DM.08G024170	chr08	53715524	53716752	+	1229	protein_coding	- && sp|Q40478|ERF5_TOBAC Ethylene-responsive transcription factor 5 OS=Nicotiana tabacum OX=4097 GN=ERF5 PE=2 SV=1 && PF00847:AP2 domain	ERF
Soltu.DM.04G000970	1156.33	1194.37	971.888	173.599	243.342	157.794	1107.53	191.578	2.5342	1.70926e-69	3.67068e-67	Soltu.DM.04G000970	chr04	1048582	1049862	-	792	protein_coding	- && sp|P85524|KIRO_ACTDE Kirola OS=Actinidia deliciosa OX=3627 PE=1 SV=1 && PF00407:Pathogenesis-related protein Bet v I family	-
Soltu.DM.02G026040	2967.21	2946.25	2557.54	1106.35	955.343	884.222	2823.67	981.973	1.52332	2.17921e-67	4.55887e-65	Soltu.DM.02G026040	chr02	39127419	39137166	+	2684	protein_coding	- && sp|Q56ZZ7|PLST4_ARATH Plastidic glucose transporter 4 OS=Arabidopsis thaliana OX=3702 GN=At5g16150 PE=1 SV=2 && PF00083:Sugar (and other) transporter	ERF
Soltu.DM.06G003660	42.3298	24.5678	30.203	625.136	416.586	636.948	32.3668	559.556	-4.11731	4.57645e-67	9.49202e-65	Soltu.DM.06G003660	chr06	4369136	4370217	+	780	protein_coding	- && sp|Q39065|COPT1_ARATH Copper transporter 1 OS=Arabidopsis thaliana OX=3702 GN=COPT1 PE=2 SV=2 && PF04145:Ctr copper transporter family	-
Soltu.DM.12G000520	7701.95	7060.41	6517.37	3348.75	3397.78	3466.65	7093.24	3404.39	1.05918	6.00835e-67	1.22525e-64	Soltu.DM.12G000520	chr12	598357	602741	-	990	protein_coding	- && sp|O23049|RK6_ARATH 50S ribosomal protein L6, chloroplastic OS=Arabidopsis thaliana OX=3702 GN=RPL6 PE=2 SV=1 && PF00347:Ribosomal protein L6	NF-YA
Soltu.DM.03G031440	1220.34	1244.45	1198.41	395.769	365.514	400.257	1221.07	387.18	1.65664	6.70099e-67	1.35511e-64	Soltu.DM.03G031440	chr03	55603983	55606153	-	1939	protein_coding	- && sp|Q8LNW4|FLOT2_ORYSJ Flotillin-like protein 2 OS=Oryza sativa subsp. japonica OX=39947 GN=FLOT2 PE=3 SV=1 && PF01145:SPFH domain / Band 7 family	-
Soltu.DM.06G026200	442.914	466.788	491.877	1387.89	1496.1	1357.6	467.193	1413.87	-1.59771	1.33359e-66	2.67457e-64	Soltu.DM.06G026200	chr06	52071738	52072821	+	1084	protein_coding	- && sp|Q9SQR4|ADRC3_ARATH NADPH-dependent aldehyde reductase-like protein, chloroplastic OS=Arabidopsis thaliana OX=3702 GN=At3g03980 PE=3 SV=1 && PF13561:Enoyl-(Acyl carrier protein) reductase	bHLH
Soltu.DM.09G021900	2188.76	2291.42	2534.89	862.597	946.33	825.531	2338.36	878.153	1.41313	1.87252e-66	3.72463e-64	Soltu.DM.09G021900	chr09	57198581	57199678	-	1098	protein_coding	- && - && -	-
Soltu.DM.01G005820	140.411	153.076	148.857	700.691	792.114	880.374	147.448	791.06	-2.42263	4.37957e-66	8.57089e-64	Soltu.DM.01G005820	chr01	6065069	6066358	+	1290	protein_coding	- && sp|O49508|FB237_ARATH F-box protein At4g18380 OS=Arabidopsis thaliana OX=3702 GN=At4g18380 PE=2 SV=1 && -	-
Soltu.DM.10G024510	2901.14	3009.56	2701.01	1039.79	916.288	1175.76	2870.57	1043.95	1.45915	4.63092e-66	8.99029e-64	Soltu.DM.10G024510	chr10	56144085	56145707	-	958	protein_coding	- && sp|P25818|TIP11_ARATH Aquaporin TIP1-1 OS=Arabidopsis thaliana OX=3702 GN=TIP1-1 PE=1 SV=1 && PF00230:Major intrinsic protein	MYB_related
Soltu.DM.08G015420	3418.39	3564.22	4052.59	53.0691	105.148	117.383	3678.4	91.8667	5.32563	2.4928e-65	4.76321e-63	Soltu.DM.08G015420	chr08	42917536	42919574	-	1297	protein_coding	- && sp|P67657|MTNN_MYCBO 5'-methylthioadenosine/S-adenosylhomocysteine nucleosidase OS=Mycobacterium bovis (strain ATCC BAA-935 / AF2122/97) OX=233413 GN=mtnN PE=3 SV=1 && PF01048:Phosphorylase superfamily	-
Soltu.DM.07G013010	1644.67	1853.92	1665.48	595.453	528.743	627.326	1721.36	583.841	1.5597	3.20493e-65	6.06414e-63	Soltu.DM.07G013010	chr07	41800026	41803025	+	1594	protein_coding	- && sp|O65282|CH20_ARATH 20 kDa chaperonin, chloroplastic OS=Arabidopsis thaliana OX=3702 GN=CPN20 PE=1 SV=2 && PF00166:Chaperonin 10 Kd subunit	ERF
Soltu.DM.02G023830	450.141	524.428	558.755	1824.14	1648.32	1536.56	511.108	1669.67	-1.70837	3.22361e-65	6.06414e-63	Soltu.DM.02G023830	chr02	37217430	37218291	-	862	protein_coding	- && sp|Q9FYB5|DNJ11_ARATH Chaperone protein dnaJ 11, chloroplastic OS=Arabidopsis thaliana OX=3702 GN=ATJ11 PE=1 SV=2 && PF00226:DnaJ domain	bHLH
Soltu.DM.12G002080	4840.05	4628.2	5454.87	2348.53	2292.22	2193.72	4974.37	2278.16	1.12621	8.84999e-64	1.65202e-61	Soltu.DM.12G002080	chr12	1704228	1707873	+	720	protein_coding	- && sp|P82195|RK18_SPIOL 50S ribosomal protein L18, chloroplastic OS=Spinacia oleracea OX=3562 GN=RPL18 PE=1 SV=3 && PF00861:Ribosomal L18 of archaea, bacteria, mitoch. and chloroplast	-
Soltu.DM.08G022820	1529.03	1137.68	1086.23	290.531	244.344	238.615	1250.98	257.83	2.27724	6.54264e-63	1.21199e-60	Soltu.DM.08G022820	chr08	52221331	52225992	-	1778	protein_coding	- && sp|Q9C5C4|ARGE_ARATH Acetylornithine deacetylase OS=Arabidopsis thaliana OX=3702 GN=At4g17830 PE=2 SV=1 && PF01546:Peptidase family M20/M25/M40|PF07687:Peptidase dimerisation domain	-
novel.467	100.146	85.9873	128.363	634.13	726.021	669.661	104.832	676.604	-2.69517	1.22659e-62	2.25497e-60	-	chr02	27885762	27889183	-	3332	-	- && sp|Q94HW2|POLR1_ARATH Retrovirus-related Pol polyprotein from transposon RE1 OS=Arabidopsis thaliana OX=3702 GN=RE1 PE=2 SV=1 && -	WRKY
Soltu.DM.11G020850	5363.49	4563	4435.52	2115.57	2107.96	2118.67	4787.34	2114.07	1.17917	1.47719e-62	2.69526e-60	Soltu.DM.11G020850	chr11	40805909	40810284	-	1031	protein_coding	- && sp|Q6JJ61|RK9_IPOTF 50S ribosomal protein L9, chloroplastic OS=Ipomoea trifida OX=35884 GN=RPL9 PE=3 SV=1 && PF01281:Ribosomal protein L9, N-terminal domain	SBP
Soltu.DM.04G030060	611.201	763.492	873.729	107.038	65.0915	57.7294	749.474	76.6195	3.28412	1.77323e-62	3.21126e-60	Soltu.DM.04G030060	chr04	61430135	61431414	-	1280	protein_coding	- && sp|O82161|PHI1_TOBAC Protein PHOSPHATE-INDUCED 1 OS=Nicotiana tabacum OX=4097 GN=PHI-1 PE=2 SV=1 && PF04674:Phosphate-induced protein 1 conserved region	MYB
Soltu.DM.03G034180	1944.07	2046.69	1792.76	3901.93	3936.53	4013.16	1927.84	3950.54	-1.03431	2.12388e-61	3.78972e-59	Soltu.DM.03G034180	chr03	57625850	57630963	-	1013	protein_coding	- && sp|Q9SX29|CLPS1_ARATH ATP-dependent Clp protease adapter protein CLPS1, chloroplastic OS=Arabidopsis thaliana OX=3702 GN=CPLS1 PE=1 SV=1 && PF02617:ATP-dependent Clp protease adaptor protein ClpS	bHLH
Soltu.DM.02G001450	1030.37	1060.2	1154.18	2399.8	2581.63	2452.54	1081.58	2477.99	-1.19635	2.70823e-61	4.76237e-59	Soltu.DM.02G001450	chr02	7816172	7818335	+	1502	protein_coding	- && sp|Q9FMX6|DJC76_ARATH Chaperone protein dnaJ C76, chloroplastic OS=Arabidopsis thaliana OX=3702 GN=DJC76 PE=2 SV=1 && PF00226:DnaJ domain|PF13370:4Fe-4S single cluster domain of Ferredoxin I	bHLH
Soltu.DM.10G002850	1937.88	2095.82	1929.75	834.713	800.125	725.466	1987.82	786.768	1.33713	7.3802e-61	1.28846e-58	Soltu.DM.10G002850	chr10	2258296	2263188	-	1735	protein_coding	- && sp|Q93ZB6|DCUP1_ARATH Uroporphyrinogen decarboxylase 1, chloroplastic OS=Arabidopsis thaliana OX=3702 GN=HEME1 PE=2 SV=2 && PF01208:Uroporphyrinogen decarboxylase (URO-D)	-
Soltu.DM.03G005400	575.065	603.801	615.925	1966.25	1568.2	1759.79	598.264	1764.75	-1.56119	2.8218e-60	4.8223e-58	Soltu.DM.03G005400	chr03	6449024	6460466	+	3278	protein_coding	- && sp|Q84JF4|NAGS1_ARATH Probable amino-acid acetyltransferase NAGS1, chloroplastic OS=Arabidopsis thaliana OX=3702 GN=NAGS1 PE=2 SV=1 && PF00583:Acetyltransferase (GNAT) family|PF00696:Amino acid kinase family	MYB_related
Soltu.DM.08G015830	898.217	989.327	1010.72	271.642	283.398	256.896	966.088	270.645	1.83602	1.23e-59	2.07281e-57	Soltu.DM.08G015830	chr08	43758667	43762798	+	2122	protein_coding	- && sp|Q570B4|KCS10_ARATH 3-ketoacyl-CoA synthase 10 OS=Arabidopsis thaliana OX=3702 GN=FDH PE=1 SV=2 && PF08392:FAE1/Type III polyketide synthase-like protein	-
Soltu.DM.09G025920	5649.48	5776.27	6748.21	2872.93	2904.08	2828.74	6057.98	2868.58	1.07828	2.53373e-59	4.24041e-57	Soltu.DM.09G025920	chr09	62149076	62149992	+	545	protein_coding	- && sp|Q03199|IPIB_TOBAC Proteinase inhibitor I-B OS=Nicotiana tabacum OX=4097 GN=TIMPA PE=2 SV=1 && PF00280:Potato inhibitor I family	-
Soltu.DM.02G020670	1381.4	1361.62	1323.54	2750.6	3160.44	3051	1355.52	2987.35	-1.13954	1.16578e-58	1.93767e-56	Soltu.DM.02G020670	chr02	34849735	34851754	-	1260	protein_coding	- && sp|P80471|LIPC_SOLTU Light-induced protein, chloroplastic OS=Solanum tuberosum OX=4113 PE=1 SV=2 && PF04755:PAP_fibrillin	RAV
Soltu.DM.06G033320	2745.24	2897.11	3113.06	1143.23	1313.85	1303.72	2918.47	1253.6	1.21964	3.47807e-58	5.74166e-56	Soltu.DM.06G033320	chr06	57676056	57680114	-	1854	protein_coding	- && sp|P07519|CBP1_HORVU Serine carboxypeptidase 1 OS=Hordeum vulgare OX=4513 GN=CBP1 PE=1 SV=4 && PF00450:Serine carboxypeptidase	C3H
Soltu.DM.07G025050	221.973	197.487	215.736	847.306	919.292	779.347	211.732	848.649	-2.00391	4.91087e-57	8.05216e-55	Soltu.DM.07G025050	chr07	54758441	54762277	-	3011	protein_coding	- && sp|O81832|Y4729_ARATH G-type lectin S-receptor-like serine/threonine-protein kinase At4g27290 OS=Arabidopsis thaliana OX=3702 GN=At4g27290 PE=3 SV=4 && PF11883:Domain of unknown function (DUF3403)|PF00069:Protein kinase domain	ERF
Soltu.DM.03G036710	420.2	465.843	608.374	33.2806	42.0591	55.8051	498.139	43.7149	3.51314	6.71987e-57	1.08714e-54	Soltu.DM.03G036710	chr03	59630878	59631511	-	634	protein_coding	- && - && PF14368:Probable lipid transfer	-
Soltu.DM.05G026690	525.509	608.526	564.148	101.641	88.1239	104.875	566.061	98.2132	2.52602	5.42353e-56	8.65874e-54	Soltu.DM.05G026690	chr05	54687090	54691099	+	2061	protein_coding	- && sp|Q6K215|PIP22_ORYSJ Probable aquaporin PIP2-2 OS=Oryza sativa subsp. japonica OX=39947 GN=PIP2-2 PE=2 SV=1 && PF00230:Major intrinsic protein	BES1
Soltu.DM.07G028440	2714.27	2556.94	2685.91	1277.26	1171.65	1080.5	2652.37	1176.47	1.1721	7.9949e-56	1.26805e-53	Soltu.DM.07G028440	chr07	57392480	57395935	-	1570	protein_coding	- && sp|Q43082|HEM3_PEA Porphobilinogen deaminase, chloroplastic OS=Pisum sativum OX=3888 GN=HEMC PE=1 SV=1 && PF03900:Porphobilinogen deaminase, C-terminal domain|PF01379:Porphobilinogen deaminase, dipyromethane cofactor binding domain	-
Soltu.DM.03G027170	686.568	736.089	764.782	1759.37	1706.4	1745.35	729.147	1737.04	-1.25263	8.27732e-56	1.30432e-53	Soltu.DM.03G027170	chr03	51887290	51889554	+	2155	protein_coding	- && sp|A2X980|HOX16_ORYSI Homeobox-leucine zipper protein HOX16 OS=Oryza sativa subsp. indica OX=39946 GN=HOX16 PE=2 SV=1 && PF00046:Homeodomain|PF02183:Homeobox associated leucine zipper	HD-ZIP
Soltu.DM.03G035910	1312.22	1315.32	1514.46	444.341	502.707	471.457	1380.67	472.835	1.54632	8.59456e-56	1.34558e-53	Soltu.DM.03G035910	chr03	59010526	59013317	-	2014	protein_coding	- && sp|Q9LU14|APG2_ARATH GDSL esterase/lipase APG OS=Arabidopsis thaliana OX=3702 GN=APG PE=2 SV=1 && PF00657:GDSL-like Lipase/Acylhydrolase	HB-PHD
Soltu.DM.03G019540	557.514	518.759	609.453	1463.45	1565.2	1473.06	561.909	1500.57	-1.41832	1.94008e-55	2.97975e-53	Soltu.DM.03G019540	chr03	44263369	44264848	-	1480	protein_coding	- && sp|Q9FX43|M2K9_ARATH Mitogen-activated protein kinase kinase 9 OS=Arabidopsis thaliana OX=3702 GN=MKK9 PE=1 SV=1 && PF00069:Protein kinase domain	WRKY
Soltu.DM.03G019030	1054.11	1108.39	1279.31	2703.82	2577.62	2779.67	1147.27	2687.04	-1.22863	2.00268e-55	3.05654e-53	Soltu.DM.03G019030	chr03	43646681	43651456	+	2031	protein_coding	- && sp|F4KGY6|RVE1_ARATH Protein REVEILLE 1 OS=Arabidopsis thaliana OX=3702 GN=RVE1 PE=1 SV=1 && PF00249:Myb-like DNA-binding domain	MYB_related
Soltu.DM.03G021640	462.53	458.284	487.562	1235.88	1257.77	1304.68	469.459	1266.11	-1.43183	5.51673e-55	8.36716e-53	Soltu.DM.03G021640	chr03	46482723	46484467	-	540	protein_coding	- && - && -	-
Soltu.DM.10G003260	3107.62	2883.88	2799.17	1159.42	1321.86	1021.81	2930.23	1167.7	1.32779	9.11161e-55	1.36489e-52	Soltu.DM.10G003260	chr10	2490450	2495479	-	2412	protein_coding	- && sp|Q9LRR9|GLO1_ARATH (S)-2-hydroxy-acid oxidase GLO1 OS=Arabidopsis thaliana OX=3702 GN=GLO1 PE=1 SV=1 && PF01070:FMN-dependent dehydrogenase	C3H
Soltu.DM.01G040240	16.5189	29.2924	31.2816	463.23	335.472	398.333	25.6977	399.012	-3.95654	1.26944e-54	1.88991e-52	Soltu.DM.01G040240	chr01	78840678	78842015	+	1338	protein_coding	- && sp|Q9XGI7|NAS_SOLLC Nicotianamine synthase OS=Solanum lycopersicum OX=4081 GN=CHLN PE=2 SV=1 && PF03059:Nicotianamine synthase protein	-
Soltu.DM.06G027610	3105.56	2676	2889.78	1191.81	1359.91	1267.16	2890.45	1272.96	1.18341	1.75723e-54	2.60017e-52	Soltu.DM.06G027610	chr06	53181998	53183533	+	953	protein_coding	- && - && PF04535:Domain of unknown function (DUF588)	-
Soltu.DM.08G015610	1434.05	1475.96	1695.68	3372.13	3317.66	3208.79	1535.23	3299.53	-1.10453	1.82462e-54	2.68352e-52	Soltu.DM.08G015610	chr08	43191637	43195458	-	1858	protein_coding	- && sp|Q8S9J6|ASPA_ARATH Aspartyl protease family protein At5g10770 OS=Arabidopsis thaliana OX=3702 GN=At5g10770 PE=2 SV=1 && PF14543:Xylanase inhibitor N-terminal|PF14541:Xylanase inhibitor C-terminal	MIKC_MADS
Soltu.DM.10G010160	506.925	536.712	590.037	25.1853	64.0901	58.6916	544.558	49.3223	3.47399	2.43205e-54	3.55533e-52	Soltu.DM.10G010160	chr10	26059223	26062857	-	2341	protein_coding	- && sp|Q9LQL2|PTR14_ARATH Protein NRT1/ PTR FAMILY 7.3 OS=Arabidopsis thaliana OX=3702 GN=NPF7.3 PE=1 SV=2 && PF00854:POT family	G2-like
Soltu.DM.09G029170	6556.98	7562.16	8553.91	15882.9	15689.1	16180.6	7557.69	15917.5	-1.07471	3.70766e-54	5.35558e-52	Soltu.DM.09G029170	chr09	65255211	65276726	+	8628	protein_coding	- && sp|F4JTS8|NOV_ARATH Protein NO VEIN OS=Arabidopsis thaliana OX=3702 GN=NOV PE=1 SV=1 && PF07207:Light regulated protein Lir1|PF13020:Domain of unknown function (DUF3883)	FAR1
Soltu.DM.04G000050	169.319	206.937	151.015	790.639	783.101	746.634	175.757	773.458	-2.134	4.27394e-54	6.13703e-52	Soltu.DM.04G000050	chr04	274149	275544	-	1396	protein_coding	- && sp|Q5XF51|3MMP_ARATH Metalloendoproteinase 3-MMP OS=Arabidopsis thaliana OX=3702 GN=3MMP PE=1 SV=1 && PF00413:Matrixin|PF01471:Putative peptidoglycan binding domain	SBP
Soltu.DM.02G012750	248.816	300.483	253.489	904.872	1012.42	1121.88	267.596	1013.06	-1.91834	4.36464e-54	6.23039e-52	Soltu.DM.02G012750	chr02	27464548	27465513	-	801	protein_coding	- && sp|Q9LH84|AATP5_ARATH AAA-ATPase At3g28510 OS=Arabidopsis thaliana OX=3702 GN=At3g28510 PE=2 SV=1 && -	NAC
Soltu.DM.05G005600	290.114	229.615	259.961	981.328	879.236	1045.86	259.897	968.81	-1.90005	2.19748e-53	3.1185e-51	Soltu.DM.05G005600	chr05	4956465	4958310	-	1846	protein_coding	- && sp|Q9LJJ7|AATP9_ARATH AAA-ATPase At3g28580 OS=Arabidopsis thaliana OX=3702 GN=At3g28580 PE=2 SV=1 && PF14363:Domain associated at C-terminal with AAA|PF00004:ATPase family associated with various cellular activities (AAA)	NAC
Soltu.DM.06G019410	2644.06	2507.81	2483.12	5360.87	4697.6	5615.15	2544.99	5224.54	-1.03781	3.25039e-53	4.53317e-51	Soltu.DM.06G019410	chr06	46036024	46037106	+	1083	protein_coding	- && sp|P31853|ATPF2_SPIOL ATP synthase subunit b', chloroplastic OS=Spinacia oleracea OX=3562 GN=ATPF2 PE=1 SV=2 && PF00430:ATP synthase B/B' CF(0)	-
Soltu.DM.04G025620	442.914	418.598	363.514	32.3811	35.0493	51.9565	408.342	39.7956	3.36141	2.0131e-52	2.77568e-50	Soltu.DM.04G025620	chr04	55863545	55865687	-	1213	protein_coding	- && sp|Q8L9J7|SWET1_ARATH Bidirectional sugar transporter SWEET1 OS=Arabidopsis thaliana OX=3702 GN=SWEET1 PE=1 SV=1 && PF03083:Sugar efflux transporter for intercellular exchange	GRAS
Soltu.DM.02G017630	573	411.983	496.192	1498.53	1526.15	1496.15	493.725	1506.94	-1.61146	2.79555e-52	3.81122e-50	Soltu.DM.02G017630	chr02	32112579	32121807	+	4427	protein_coding	- && sp|Q8VY10|UBC24_ARATH Probable ubiquitin-conjugating enzyme E2 24 OS=Arabidopsis thaliana OX=3702 GN=UBC24 PE=1 SV=1 && PF00179:Ubiquitin-conjugating enzyme	NAC
Soltu.DM.01G001990	1415.47	1480.68	1632.04	3104.99	3235.55	3028.87	1509.4	3123.14	-1.04942	2.859e-52	3.87595e-50	Soltu.DM.01G001990	chr01	2082873	2088557	-	2164	protein_coding	- && sp|Q84VT2|FAD12_PUNGR Delta(12)-acyl-lipid-desaturase OS=Punica granatum OX=22663 GN=FAD12 PE=2 SV=2 && PF11960:Domain of unknown function (DUF3474)|PF00487:Fatty acid desaturase	HSF
Soltu.DM.03G015500	330.379	481.907	465.989	1576.78	1588.23	1373	426.091	1512.67	-1.82716	7.6562e-52	1.03218e-49	Soltu.DM.03G015500	chr03	39195383	39196274	-	892	protein_coding	- && sp|P17407|21KD_DAUCA 21 kDa protein OS=Daucus carota OX=4039 PE=2 SV=1 && PF04043:Plant invertase/pectin methylesterase inhibitor	Trihelix
Soltu.DM.05G009120	382	382.691	351.649	1026.3	1109.56	1168.06	372.113	1101.31	-1.56437	3.54417e-51	4.67426e-49	Soltu.DM.05G009120	chr05	9280769	9282356	+	1588	protein_coding	- && sp|Q9LDE3|FBK9_ARATH F-box/kelch-repeat protein At1g23390 OS=Arabidopsis thaliana OX=3702 GN=At1g23390 PE=2 SV=1 && PF13964:Kelch motif|PF00646:F-box domain	-
Soltu.DM.01G046580	2109.26	1859.59	1756.09	3817.37	3984.6	4102.64	1908.31	3968.2	-1.056	4.20375e-51	5.51418e-49	Soltu.DM.01G046580	chr01	84095103	84096167	+	968	protein_coding	- && sp|Q9FN11|LBD37_ARATH LOB domain-containing protein 37 OS=Arabidopsis thaliana OX=3702 GN=LBD37 PE=2 SV=1 && PF03195:Lateral organ boundaries (LOB) domain	LBD
Soltu.DM.08G027970	173.449	154.021	170.431	639.527	778.094	723.542	165.967	713.721	-2.10523	4.70572e-51	6.13944e-49	Soltu.DM.08G027970	chr08	57334384	57336367	-	1984	protein_coding	- && sp|Q9FN67|Y5133_ARATH BTB/POZ domain-containing protein At5g41330 OS=Arabidopsis thaliana OX=3702 GN=At5g41330 PE=2 SV=1 && PF02214:BTB/POZ domain	bZIP
Soltu.DM.08G005700	356.189	296.704	273.984	13.4921	17.0239	10.5837	308.959	13.6999	4.49889	9.11084e-51	1.17603e-48	Soltu.DM.08G005700	chr08	7456619	7463288	-	2476	protein_coding	- && sp|O04973|LEU1A_SOLPN 2-isopropylmalate synthase A OS=Solanum pennellii OX=28526 GN=IPMSA PE=2 SV=1 && PF00682:HMGL-like	FAR1
Soltu.DM.01G027950	547.19	549.941	578.171	106.138	121.17	119.307	558.434	115.539	2.27431	1.20645e-50	1.54904e-48	Soltu.DM.01G027950	chr01	67717320	67718020	-	701	protein_coding	- && sp|P59226|H32_ARATH Histone H3.2 OS=Arabidopsis thaliana OX=3702 GN=HTR2 PE=1 SV=2 && PF00125:Core histone H2A/H2B/H3/H4	BBR-BPC
Soltu.DM.02G028040	631.849	800.344	854.313	99.8418	143.201	156.832	762.168	133.292	2.51838	3.37513e-50	4.31075e-48	Soltu.DM.02G028040	chr02	40756184	40758351	+	1099	protein_coding	- && - && -	-
Soltu.DM.11G022640	911.639	935.467	862.942	1978.85	1898.67	1950.29	903.349	1942.6	-1.10413	3.74548e-50	4.75872e-48	Soltu.DM.11G022640	chr11	42632657	42640063	+	3310	protein_coding	- && sp|Q9SCV4|BGAL8_ARATH Beta-galactosidase 8 OS=Arabidopsis thaliana OX=3702 GN=BGAL8 PE=2 SV=2 && PF01301:Glycosyl hydrolases family 35|PF17834:Beta-sandwich domain in beta galactosidase|PF02140:Galactose binding lectin domain	C2H2
Soltu.DM.03G000410	428.46	432.771	398.032	45.8733	59.0831	63.5024	419.754	56.1529	2.9058	3.77792e-50	4.77494e-48	Soltu.DM.03G000410	chr03	429163	432629	-	2363	protein_coding	- && sp|Q9FG87|KCS20_ARATH 3-ketoacyl-CoA synthase 20 OS=Arabidopsis thaliana OX=3702 GN=KCS20 PE=2 SV=1 && PF08541:3-Oxoacyl-[acyl-carrier-protein (ACP)] synthase III C terminal|PF08392:FAE1/Type III polyketide synthase-like protein	-
Soltu.DM.10G026290	2736.98	2628.76	2668.65	1398.68	1232.73	1214.24	2678.13	1281.89	1.06219	2.19921e-49	2.7652e-47	Soltu.DM.10G026290	chr10	57663563	57665887	-	667	protein_coding	- && sp|P27684|PSRP5_SPIOL 50S ribosomal protein 5 alpha, chloroplastic OS=Spinacia oleracea OX=3562 GN=PSRP5 PE=1 SV=2 && -	-
Soltu.DM.03G019040	503.827	586.793	539.339	103.44	115.162	106.799	543.32	108.467	2.3261	4.14066e-49	5.17946e-47	Soltu.DM.03G019040	chr03	43653776	43654972	-	1197	protein_coding	- && sp|O22616|DCOR_SOLLC Ornithine decarboxylase OS=Solanum lycopersicum OX=4081 GN=ODC PE=2 SV=2 && PF02784:Pyridoxal-dependent decarboxylase, pyridoxal binding domain|PF00278:Pyridoxal-dependent decarboxylase, C-terminal sheet domain	-
Soltu.DM.01G021880	1150.13	1045.08	1011.8	2220.81	2537.57	2593.01	1069	2450.46	-1.19643	4.48534e-49	5.58183e-47	Soltu.DM.01G021880	chr01	59614462	59618525	+	2620	protein_coding	- && sp|Q9LUS8|P2C40_ARATH Probable protein phosphatase 2C 40 OS=Arabidopsis thaliana OX=3702 GN=At3g16560 PE=1 SV=1 && PF00481:Protein phosphatase 2C	LBD
Soltu.DM.06G014590	468.725	472.458	497.27	1252.97	1196.68	1377.81	479.484	1275.82	-1.41236	1.07427e-48	1.32331e-46	Soltu.DM.06G014590	chr06	40034906	40036498	-	1145	protein_coding	- && sp|Q9SPK4|PPCK1_ARATH Phosphoenolpyruvate carboxylase kinase 1 OS=Arabidopsis thaliana OX=3702 GN=PPCK1 PE=1 SV=1 && PF00069:Protein kinase domain	FAR1
Soltu.DM.02G025620	1139.81	1081.93	1087.31	2165.94	2409.39	2432.33	1103.01	2335.89	-1.0823	2.17322e-48	2.65012e-46	Soltu.DM.02G025620	chr02	38773648	38776680	+	2006	protein_coding	- && sp|Q9FFX0|RBL9_ARATH RHOMBOID-like protein 9, chloroplastic OS=Arabidopsis thaliana OX=3702 GN=RBL9 PE=2 SV=1 && PF01694:Rhomboid family	-
Soltu.DM.06G011420	208.552	225.835	225.444	842.809	892.254	719.693	219.943	818.252	-1.89512	3.66983e-48	4.45279e-46	Soltu.DM.06G011420	chr06	34608284	34610100	-	1192	protein_coding	- && sp|O22874|EXPA8_ARATH Expansin-A8 OS=Arabidopsis thaliana OX=3702 GN=EXPA8 PE=2 SV=1 && PF01357:Pollen allergen|PF03330:Lytic transglycolase	MYB_related
Soltu.DM.08G023420	864.147	976.098	893.145	2114.67	1989.8	2385.19	911.13	2163.22	-1.24685	5.67378e-48	6.81612e-46	Soltu.DM.08G023420	chr08	53049020	53052674	+	2308	protein_coding	- && sp|O23553|BAM3_ARATH Beta-amylase 3, chloroplastic OS=Arabidopsis thaliana OX=3702 GN=BAM3 PE=1 SV=3 && PF01373:Glycosyl hydrolase family 14	BES1
Soltu.DM.01G018210	1282.28	1375.8	1374.24	2639.96	2670.75	2977.88	1344.1	2762.86	-1.03935	1.47939e-47	1.76849e-45	Soltu.DM.01G018210	chr01	47569738	47576229	-	1218	protein_coding	- && sp|O48920|ARF_VIGUN ADP-ribosylation factor OS=Vigna unguiculata OX=3917 GN=ARF PE=2 SV=3 && PF00025:ADP-ribosylation factor family	GATA
Soltu.DM.10G017770	501.763	341.115	454.123	53.0691	49.069	53.8808	432.333	52.0063	3.05363	2.9877e-47	3.55404e-45	Soltu.DM.10G017770	chr10	48256985	48258677	+	1624	protein_coding	- && sp|Q9SND9|Y3028_ARATH Uncharacterized acetyltransferase At3g50280 OS=Arabidopsis thaliana OX=3702 GN=At3g50280 PE=3 SV=1 && PF02458:Transferase family	ERF
Soltu.DM.03G022850	778.455	877.827	760.468	1782.76	1805.54	1882.94	805.583	1823.75	-1.17753	3.76733e-47	4.4596e-45	Soltu.DM.03G022850	chr03	47742363	47747293	-	2706	protein_coding	- && sp|Q9ZNX9|SIGE_ARATH RNA polymerase sigma factor sigE, chloroplastic/mitochondrial OS=Arabidopsis thaliana OX=3702 GN=SIGE PE=1 SV=1 && PF04545:Sigma-70, region 4|PF04539:Sigma-70 region 3	bHLH
Soltu.DM.11G011180	235.395	321.271	241.624	920.164	974.37	953.498	266.097	949.344	-1.83172	6.0672e-47	7.11269e-45	Soltu.DM.11G011180	chr11	11555309	11558781	-	1398	protein_coding	- && sp|Q501F8|WTR32_ARATH WAT1-related protein At4g08300 OS=Arabidopsis thaliana OX=3702 GN=At4g08300 PE=2 SV=1 && PF00892:EamA-like transporter family	MYB_related
Soltu.DM.10G015110	276.692	244.733	230.837	867.994	809.138	822.644	250.754	833.259	-1.7325	6.38946e-47	7.45447e-45	Soltu.DM.10G015110	chr10	43289065	43291138	+	2074	protein_coding	- && - && PF04819:Family of unknown function (DUF716)	-
Soltu.DM.10G017660	2961.02	2736.48	2831.53	1371.7	1489.09	1265.24	2843.01	1375.34	1.04778	7.38311e-47	8.49127e-45	Soltu.DM.10G017660	chr10	48011020	48012872	+	1174	protein_coding	- && sp|P93004|PIP27_ARATH Aquaporin PIP2-7 OS=Arabidopsis thaliana OX=3702 GN=PIP2-7 PE=1 SV=2 && PF00230:Major intrinsic protein	BES1
Soltu.DM.04G026780	1128.45	1250.12	1157.42	2405.2	2586.64	2333.23	1178.66	2441.69	-1.04994	1.76292e-46	2.00848e-44	Soltu.DM.04G026780	chr04	57258970	57260239	-	528	protein_coding	- && sp|Q9MA74|SDC1_ARATH Serine decarboxylase OS=Arabidopsis thaliana OX=3702 GN=SDC PE=1 SV=1 && -	-
Soltu.DM.10G017910	3911.89	4700.96	4956.52	2158.74	1925.71	2083.07	4523.12	2055.84	1.13729	2.99801e-46	3.38384e-44	Soltu.DM.10G017910	chr10	48575353	48581157	-	2423	protein_coding	- && sp|P24091|CHI2_TOBAC Endochitinase B OS=Nicotiana tabacum OX=4097 GN=CHN50 PE=1 SV=1 && PF00187:Chitin recognition protein|PF00182:Chitinase class I	NAC
Soltu.DM.09G023620	2189.79	1984.32	1853.17	902.174	884.243	790.893	2009.09	859.103	1.22556	4.73222e-46	5.29201e-44	Soltu.DM.09G023620	chr09	59481755	59484240	+	1004	protein_coding	- && sp|P42791|RL182_ARATH 60S ribosomal protein L18-2 OS=Arabidopsis thaliana OX=3702 GN=RPL18B PE=1 SV=2 && PF17135:Ribosomal protein 60S L18 and 50S L18e	-
Soltu.DM.03G036320	2302.33	2287.64	2177.85	1147.73	992.395	1085.31	2255.94	1075.15	1.06859	5.73834e-46	6.38772e-44	Soltu.DM.03G036320	chr03	59337131	59343259	+	3347	protein_coding	- && sp|P48980|BGAL_SOLLC Beta-galactosidase OS=Solanum lycopersicum OX=4081 PE=1 SV=1 && PF17834:Beta-sandwich domain in beta galactosidase|PF01301:Glycosyl hydrolases family 35|PF02140:Galactose binding lectin domain	MYB_related
Soltu.DM.09G002620	137.314	129.453	94.9236	569.368	606.853	741.823	120.564	639.348	-2.40392	8.23286e-46	9.12268e-44	Soltu.DM.09G002620	chr09	2026166	2028843	+	2221	protein_coding	- && sp|Q9ZUS1|WTR13_ARATH WAT1-related protein At2g37460 OS=Arabidopsis thaliana OX=3702 GN=At2g37460 PE=2 SV=1 && PF00892:EamA-like transporter family	NAC
Soltu.DM.07G026260	1761.33	1993.77	2272.77	644.924	793.115	769.726	2009.29	735.922	1.44973	8.32327e-46	9.18095e-44	Soltu.DM.07G026260	chr07	55766445	55768851	-	861	protein_coding	- && sp|Q94JQ4|RIDA_ARATH Reactive Intermediate Deaminase A, chloroplastic OS=Arabidopsis thaliana OX=3702 GN=RIDA PE=1 SV=1 && PF01042:Endoribonuclease L-PSP	FAR1
Soltu.DM.12G000640	1481.54	1838.81	1695.68	4029.65	3977.59	3393.53	1672.01	3800.26	-1.18411	9.17096e-46	1.00702e-43	Soltu.DM.12G000640	chr12	663377	664282	+	906	protein_coding	- && sp|Q9LHJ8|SAP5_ARATH Zinc finger A20 and AN1 domain-containing stress-associated protein 5 OS=Arabidopsis thaliana OX=3702 GN=SAP5 PE=2 SV=1 && PF01428:AN1-like Zinc finger	NF-YB
Soltu.DM.06G027820	2324.01	2110	2304.06	1153.13	1043.47	1046.83	2246.02	1081.14	1.05389	2.99822e-44	3.21937e-42	Soltu.DM.06G027820	chr06	53328544	53330646	-	1146	protein_coding	- && sp|P82248|RK29_SPIOL 50S ribosomal protein L29, chloroplastic OS=Spinacia oleracea OX=3562 GN=RPL29 PE=1 SV=2 && PF00831:Ribosomal L29 protein	bZIP
Soltu.DM.08G017220	1102.64	994.051	1153.11	268.044	331.466	378.128	1083.27	325.879	1.73398	3.41141e-44	3.6469e-42	Soltu.DM.08G017220	chr08	45556582	45559619	-	1011	protein_coding	- && sp|Q942D4|BURP3_ORYSJ BURP domain-containing protein 3 OS=Oryza sativa subsp. japonica OX=39947 GN=BURP3 PE=2 SV=1 && PF03181:BURP domain	-
Soltu.DM.11G006490	68.1406	38.7415	53.9339	548.68	370.521	458.949	53.6053	459.383	-3.10513	4.07308e-44	4.33515e-42	Soltu.DM.11G006490	chr11	6308733	6311286	+	913	protein_coding	- && sp|Q9ZQG8|FER3_ARATH Ferredoxin-3, chloroplastic OS=Arabidopsis thaliana OX=3702 GN=FD3 PE=1 SV=1 && PF00111:2Fe-2S iron-sulfur cluster binding domain	-
Soltu.DM.08G028830	429.492	516.869	615.925	1471.54	1466.06	1590.45	520.762	1509.35	-1.53609	5.33447e-44	5.62833e-42	Soltu.DM.08G028830	chr08	58134002	58134854	+	853	protein_coding	- && - && -	-
Soltu.DM.12G028590	560.611	702.072	717.321	120.53	121.17	167.415	660.001	136.372	2.27548	2.00321e-43	2.09534e-41	Soltu.DM.12G028590	chr12	58231528	58235008	-	1014	protein_coding	- && sp|Q8H184|PT106_ARATH Probable sugar phosphate/phosphate translocator At1g06470 OS=Arabidopsis thaliana OX=3702 GN=At1g06470 PE=2 SV=1 && PF03151:Triose-phosphate Transporter family	bZIP
Soltu.DM.05G023930	241.589	213.551	234.073	727.676	787.107	920.784	229.738	811.856	-1.822	3.65917e-43	3.79474e-41	Soltu.DM.05G023930	chr05	52290448	52293158	+	889	protein_coding	- && sp|Q9SDN0|DNJ20_ARATH Chaperone protein dnaJ 20, chloroplastic OS=Arabidopsis thaliana OX=3702 GN=ATJ20 PE=1 SV=2 && PF00226:DnaJ domain	C2H2
Soltu.DM.09G019050	864.147	674.67	764.782	2149.75	1757.47	2171.59	767.866	2026.27	-1.40104	5.19039e-43	5.3598e-41	Soltu.DM.09G019050	chr09	52925646	52927741	+	1353	protein_coding	- && - && -	-
Soltu.DM.06G010300	689.665	497.026	691.432	1700.91	1918.7	1716.49	626.041	1778.7	-1.50821	1.05948e-42	1.08483e-40	Soltu.DM.06G010300	chr06	31336857	31338048	-	1192	protein_coding	- && sp|O80920|PYL4_ARATH Abscisic acid receptor PYL4 OS=Arabidopsis thaliana OX=3702 GN=PYL4 PE=1 SV=1 && PF10604:Polyketide cyclase / dehydrase and lipid transport	MYB_related
Soltu.DM.10G002060	295.276	294.814	262.119	794.237	985.385	947.725	284.069	909.116	-1.67666	5.76036e-42	5.77631e-40	Soltu.DM.10G002060	chr10	1565471	1566141	-	671	protein_coding	- && sp|O81831|CARP1_ARATH Calcium-binding protein KRP1 OS=Arabidopsis thaliana OX=3702 GN=KRP1 PE=2 SV=1 && PF13833:EF-hand domain pair	MYB_related
Soltu.DM.11G020610	690.698	832.471	647.207	1669.43	1822.56	1853.11	723.458	1781.7	-1.29835	8.42538e-42	8.34525e-40	Soltu.DM.11G020610	chr11	40544170	40549653	-	2133	protein_coding	- && sp|Q56WF8|SCP48_ARATH Serine carboxypeptidase-like 48 OS=Arabidopsis thaliana OX=3702 GN=SCPL48 PE=2 SV=2 && PF00450:Serine carboxypeptidase	C3H
Soltu.DM.05G003210	238.492	256.072	298.794	11.6932	6.00845	19.2431	264.453	12.3149	4.41865	1.1647e-41	1.14428e-39	Soltu.DM.05G003210	chr05	2941506	2945045	+	1708	protein_coding	- && sp|Q9XF43|KCS6_ARATH 3-ketoacyl-CoA synthase 6 OS=Arabidopsis thaliana OX=3702 GN=CUT1 PE=1 SV=1 && PF08541:3-Oxoacyl-[acyl-carrier-protein (ACP)] synthase III C terminal|PF08392:FAE1/Type III polyketide synthase-like protein	B3
Soltu.DM.01G042450	1058.24	1225.56	1091.62	303.123	343.483	425.273	1125.14	357.293	1.65625	1.91947e-41	1.87067e-39	Soltu.DM.01G042450	chr01	80795182	80798773	-	1473	protein_coding	- && sp|P22738|RL32_ARATH 60S ribosomal protein L3-2 OS=Arabidopsis thaliana OX=3702 GN=ARP2 PE=2 SV=4 && PF00297:Ribosomal protein L3	-
Soltu.DM.08G022680	504.86	563.17	540.417	1355.51	1202.69	1389.35	536.149	1315.85	-1.2951	2.42203e-41	2.35102e-39	Soltu.DM.08G022680	chr08	52033515	52035622	-	1350	protein_coding	- && sp|Q1G3Q4|RITF1_ARATH Protein RGF1 INDUCIBLE TRANSCRIPTION FACTOR 1 OS=Arabidopsis thaliana OX=3702 GN=RITF1 PE=1 SV=1 && PF04640:PLATZ transcription factor	Trihelix
Soltu.DM.03G017140	494.536	409.149	366.75	1215.19	1143.61	1206.54	423.478	1188.45	-1.4885	3.81431e-41	3.64417e-39	Soltu.DM.03G017140	chr03	41539709	41541470	-	1762	protein_coding	- && sp|Q9SCW4|HFB2A_ARATH Heat stress transcription factor B-2a OS=Arabidopsis thaliana OX=3702 GN=HSFB2A PE=2 SV=1 && PF00447:HSF-type DNA-binding	HSF
Soltu.DM.05G026780	322.119	419.543	386.167	50.3706	49.069	61.578	375.943	53.6726	2.80889	3.88846e-41	3.70044e-39	Soltu.DM.05G026780	chr05	54766904	54770322	-	1767	protein_coding	- && sp|P12360|CB11_SOLLC Chlorophyll a-b binding protein 6A, chloroplastic OS=Solanum lycopersicum OX=4081 GN=CAB6A PE=2 SV=1 && -	-
Soltu.DM.08G010660	1622.99	1643.21	1643.9	427.251	451.635	664.851	1636.7	514.579	1.6698	9.3398e-41	8.85347e-39	Soltu.DM.08G010660	chr08	31646120	31649414	-	800	protein_coding	- && sp|P19825|MLP15_PAPSO Major latex protein 15 OS=Papaver somniferum OX=3469 GN=MLP15 PE=2 SV=2 && PF00407:Pathogenesis-related protein Bet v I family	-
Soltu.DM.02G032470	230.233	211.661	220.05	750.163	665.936	822.644	220.648	746.248	-1.75871	1.48669e-40	1.39296e-38	Soltu.DM.02G032470	chr02	44221432	44225514	+	2276	protein_coding	- && sp|Q9SRI2|PTR31_ARATH Protein NRT1/ PTR FAMILY 5.9 OS=Arabidopsis thaliana OX=3702 GN=NPF5.9 PE=2 SV=1 && PF00854:POT family	C3H
Soltu.DM.03G033090	714.444	854.204	700.062	1709.9	1738.44	1690.51	756.236	1712.95	-1.17798	2.30716e-40	2.15338e-38	Soltu.DM.03G033090	chr03	56811491	56813859	+	826	protein_coding	- && sp|Q9LVH4|CAR4_ARATH Protein C2-DOMAIN ABA-RELATED 4 OS=Arabidopsis thaliana OX=3702 GN=CAR4 PE=1 SV=1 && PF00168:C2 domain	G2-like
Soltu.DM.07G016750	813.557	774.831	919.033	1782.76	1978.78	2228.36	835.807	1996.63	-1.257	3.47011e-40	3.21409e-38	Soltu.DM.07G016750	chr07	46866360	46868309	+	1545	protein_coding	- && sp|P05116|ACCO1_SOLLC 1-aminocyclopropane-1-carboxylate oxidase 1 OS=Solanum lycopersicum OX=4081 GN=ACO1 PE=2 SV=2 && PF03171:2OG-Fe(II) oxygenase superfamily|PF14226:non-haem dioxygenase in morphine synthesis N-terminal	WRKY
Soltu.DM.12G026310	4114.25	3745.65	3311.54	1876.31	1685.37	1872.36	3723.81	1811.34	1.0396	3.71365e-40	3.42659e-38	Soltu.DM.12G026310	chr12	56282833	56286417	+	1060	protein_coding	- && sp|O65282|CH20_ARATH 20 kDa chaperonin, chloroplastic OS=Arabidopsis thaliana OX=3702 GN=CPN20 PE=1 SV=2 && PF00166:Chaperonin 10 Kd subunit	ARF
Soltu.DM.06G026940	730.963	681.284	647.207	1663.13	1434.02	1632.78	686.485	1576.64	-1.19973	4.53998e-40	4.17317e-38	Soltu.DM.06G026940	chr06	52707525	52709769	+	2245	protein_coding	- && sp|Q9SKB2|SBIR1_ARATH Leucine-rich repeat receptor-like serine/threonine/tyrosine-protein kinase SOBIR1 OS=Arabidopsis thaliana OX=3702 GN=SOBIR1 PE=1 SV=1 && PF00069:Protein kinase domain|PF12799:Leucine Rich repeats (2 copies)	STAT
Soltu.DM.04G028540	89.8217	101.106	108.946	594.553	445.626	481.079	99.958	507.086	-2.34418	7.03646e-40	6.44354e-38	Soltu.DM.04G028540	chr04	59735781	59740094	+	1994	protein_coding	- && sp|Q39237|TGA1_ARATH Transcription factor TGA1 OS=Arabidopsis thaliana OX=3702 GN=TGA1 PE=1 SV=2 && -	bZIP
Soltu.DM.01G029950	2568.69	2293.31	2743.08	1291.65	1241.75	1217.13	2535.03	1250.17	1.01911	1.01729e-39	9.24591e-38	Soltu.DM.01G029950	chr01	69679289	69682812	-	712	protein_coding	- && sp|Q9M1C2|CH101_ARATH 10 kDa chaperonin 1, chloroplastic OS=Arabidopsis thaliana OX=3702 GN=CPN10-1 PE=2 SV=1 && PF00166:Chaperonin 10 Kd subunit	-
Soltu.DM.04G027660	1493.93	1765.1	2091.56	504.606	688.969	558.051	1783.53	583.875	1.6119	1.30355e-39	1.18034e-37	Soltu.DM.04G027660	chr04	58731704	58735101	+	1359	protein_coding	- && sp|Q96520|PER12_ARATH Peroxidase 12 OS=Arabidopsis thaliana OX=3702 GN=PER12 PE=1 SV=1 && PF00141:Peroxidase	MYB_related
Soltu.DM.06G013480	380.968	443.165	391.56	1062.28	1033.45	1014.11	405.231	1036.62	-1.3538	2.66854e-39	2.39843e-37	Soltu.DM.06G013480	chr06	38418869	38419543	+	429	protein_coding	- && - && PF00403:Heavy-metal-associated domain	-
Soltu.DM.03G015270	737.157	671.835	563.07	1687.42	1574.21	1539.45	657.354	1600.36	-1.283	3.48003e-39	3.11623e-37	Soltu.DM.03G015270	chr03	38772776	38777526	+	2955	protein_coding	- && sp|O64896|TPPA_ARATH Trehalose-phosphate phosphatase A OS=Arabidopsis thaliana OX=3702 GN=TPPA PE=1 SV=1 && PF02358:Trehalose-phosphatase	-
Soltu.DM.09G023020	950.871	874.047	978.36	1900.59	1877.64	2153.31	934.426	1977.18	-1.08204	6.01319e-39	5.36478e-37	Soltu.DM.09G023020	chr09	58854418	58855708	+	1182	protein_coding	- && sp|Q9SMS0|NDHT_ARATH NAD(P)H-quinone oxidoreductase subunit T, chloroplastic OS=Arabidopsis thaliana OX=3702 GN=ndhT PE=1 SV=1 && PF00226:DnaJ domain	C2H2
Soltu.DM.04G030790	613.265	789.95	679.567	108.837	170.239	171.264	694.261	150.113	2.21306	7.53579e-39	6.69857e-37	Soltu.DM.04G030790	chr04	62262506	62264119	-	1614	protein_coding	- && sp|O04496|AED3_ARATH Aspartyl protease AED3 OS=Arabidopsis thaliana OX=3702 GN=AED3 PE=1 SV=1 && PF14543:Xylanase inhibitor N-terminal|PF14541:Xylanase inhibitor C-terminal	Trihelix
Soltu.DM.01G023530	59.8811	85.9873	93.8449	429.05	435.612	444.517	79.9045	436.393	-2.44942	1.01583e-38	8.99675e-37	Soltu.DM.01G023530	chr01	62519313	62527252	-	3529	protein_coding	- && sp|Q42910|PPDK_MESCR Pyruvate, phosphate dikinase, chloroplastic OS=Mesembryanthemum crystallinum OX=3544 GN=PPD PE=2 SV=1 && PF02896:PEP-utilising enzyme, TIM barrel domain|PF01326:Pyruvate phosphate dikinase, PEP/pyruvate binding domain|PF00391:PEP	-
Soltu.DM.11G020360	807.363	720.026	827.346	1647.84	1645.31	1632.78	784.911	1641.98	-1.066	1.28591e-38	1.13473e-36	Soltu.DM.11G020360	chr11	40194865	40197868	-	1987	protein_coding	- && sp|Q94B55|XB31_ARATH Putative E3 ubiquitin-protein ligase XBAT31 OS=Arabidopsis thaliana OX=3702 GN=XBAT31 PE=2 SV=1 && PF12796:Ankyrin repeats (3 copies)	-
Soltu.DM.10G023000	416.071	331.665	363.514	65.6617	57.0802	64.4645	370.417	62.4022	2.56754	6.17679e-38	5.37248e-36	Soltu.DM.10G023000	chr10	55062521	55065138	+	2073	protein_coding	- && sp|Q9M331|PTR45_ARATH Protein NRT1/ PTR FAMILY 5.7 OS=Arabidopsis thaliana OX=3702 GN=NPF5.7 PE=2 SV=2 && PF00854:POT family	G2-like
Soltu.DM.08G025210	84.6595	73.7034	141.307	576.564	521.733	645.607	99.8899	581.302	-2.54725	8.66364e-38	7.50859e-36	Soltu.DM.08G025210	chr08	55019516	55020275	-	760	protein_coding	- && sp|P14009|14KD_DAUCA 14 kDa proline-rich protein DC2.15 OS=Daucus carota OX=4039 PE=2 SV=1 && PF14547:Hydrophobic seed protein	Trihelix
Soltu.DM.03G014580	138.346	162.526	190.926	626.934	638.898	584.029	163.932	616.621	-1.91258	8.71732e-38	7.52823e-36	Soltu.DM.03G014580	chr03	37757450	37758743	+	1231	protein_coding	- && sp|Q40478|ERF5_TOBAC Ethylene-responsive transcription factor 5 OS=Nicotiana tabacum OX=4097 GN=ERF5 PE=2 SV=1 && PF00847:AP2 domain	ERF
Soltu.DM.08G004020	154.865	147.407	147.779	618.839	714.004	513.792	150.017	615.545	-2.03658	9.43635e-38	8.12028e-36	Soltu.DM.08G004020	chr08	5155611	5156994	+	1384	protein_coding	- && - && -	-
Soltu.DM.03G030730	546.157	675.615	639.656	1367.2	1605.26	1562.54	620.476	1511.67	-1.28364	9.68696e-38	8.30648e-36	Soltu.DM.03G030730	chr03	55109105	55111283	+	1369	protein_coding	- && - && -	-
Soltu.DM.01G021450	1080.96	785.225	842.447	2377.31	2124.99	2121.56	902.877	2207.95	-1.29088	3.14883e-37	2.68115e-35	Soltu.DM.01G021450	chr01	58882045	58883576	-	1532	protein_coding	- && sp|Q8L9T5|ATL2_ARATH RING-H2 finger protein ATL2 OS=Arabidopsis thaliana OX=3702 GN=ATL2 PE=2 SV=2 && PF13639:Ring finger domain	C3H
Soltu.DM.06G033950	446.011	474.348	543.653	107.937	120.169	85.632	488.004	104.579	2.22255	6.69859e-37	5.66393e-35	Soltu.DM.06G033950	chr06	58126448	58133039	+	2197	protein_coding	- && sp|Q9M8Z8|PLY8_ARATH Probable pectate lyase 8 OS=Arabidopsis thaliana OX=3702 GN=At3g07010 PE=2 SV=1 && PF00544:Pectate lyase	AP2
Soltu.DM.01G032190	990.104	1082.87	1130.45	409.261	267.376	291.534	1067.81	322.724	1.7238	1.42782e-36	1.19479e-34	Soltu.DM.01G032190	chr01	72017133	72018682	-	1550	protein_coding	- && sp|O22126|FLA8_ARATH Fasciclin-like arabinogalactan protein 8 OS=Arabidopsis thaliana OX=3702 GN=FLA8 PE=2 SV=1 && PF02469:Fasciclin domain	Trihelix
Soltu.DM.05G017470	338.638	351.509	393.717	984.926	880.237	1024.7	361.288	963.287	-1.41597	2.12347e-36	1.7708e-34	Soltu.DM.05G017470	chr05	42183327	42186383	-	2762	protein_coding	- && sp|O49858|C82A3_SOYBN Cytochrome P450 82A3 OS=Glycine max OX=3847 GN=CYP82A3 PE=2 SV=1 && PF00067:Cytochrome P450	E2F/DP
Soltu.DM.10G026780	671.082	658.606	676.331	1328.53	1522.14	1462.48	668.673	1437.71	-1.10417	2.38317e-36	1.98056e-34	Soltu.DM.10G026780	chr10	58146598	58148117	-	1520	protein_coding	- && sp|O80582|FBK46_ARATH F-box/kelch-repeat protein At2g44130 OS=Arabidopsis thaliana OX=3702 GN=At2g44130 PE=2 SV=2 && PF01344:Kelch motif	bZIP
novel.722	1041.73	787.115	845.683	2155.14	2013.83	1945.48	891.508	2038.15	-1.19372	6.75393e-36	5.51844e-34	-	chr03	56085312	56092199	-	3871	-	- && sp|P42762|CLPD_ARATH Chaperone protein ClpD, chloroplastic OS=Arabidopsis thaliana OX=3702 GN=CLPD PE=1 SV=1 && PF07724:AAA domain (Cdc48 subfamily)|PF00004:ATPase family associated with various cellular activities (AAA)	ARF
Soltu.DM.03G013760	1160.46	1243.51	1336.48	547.781	513.722	573.446	1246.82	544.983	1.19343	1.15422e-35	9.36773e-34	Soltu.DM.03G013760	chr03	36392703	36397443	+	1467	protein_coding	- && sp|Q38906|TOC34_ARATH Translocase of chloroplast 34, chloroplastic OS=Arabidopsis thaliana OX=3702 GN=TOC34 PE=1 SV=2 && PF04548:AIG1 family	bHLH
Soltu.DM.01G042720	2315.75	2167.64	1813.26	987.624	833.171	938.103	2098.88	919.633	1.19019	1.66259e-35	1.3404e-33	Soltu.DM.01G042720	chr01	81072798	81073541	-	363	protein_coding	- && sp|Q9XHS0|RS12_HORVU 40S ribosomal protein S12 OS=Hordeum vulgare OX=4513 GN=RPS12 PE=2 SV=1 && PF01248:Ribosomal protein L7Ae/L30e/S12e/Gadd45 family	LBD
Soltu.DM.03G033390	416.071	417.653	498.349	1055.08	1105.55	1078.58	444.024	1079.74	-1.28321	3.42649e-35	2.75333e-33	Soltu.DM.03G033390	chr03	57035924	57039105	-	1805	protein_coding	- && sp|Q9FHB6|DTX16_ARATH Protein DETOXIFICATION 16 OS=Arabidopsis thaliana OX=3702 GN=DTX16 PE=2 SV=1 && PF01554:MatE	ERF
Soltu.DM.12G006650	332.444	293.869	374.301	56.667	34.0479	27.9026	333.538	39.5391	3.06854	4.21021e-35	3.37192e-33	Soltu.DM.12G006650	chr12	5482361	5484822	+	1627	protein_coding	- && sp|O04496|AED3_ARATH Aspartyl protease AED3 OS=Arabidopsis thaliana OX=3702 GN=AED3 PE=1 SV=1 && PF14541:Xylanase inhibitor C-terminal|PF14543:Xylanase inhibitor N-terminal	NAC
Soltu.DM.02G010430	1537.29	1357.84	1201.65	469.526	582.819	540.732	1365.59	531.026	1.36397	4.61841e-35	3.68668e-33	Soltu.DM.02G010430	chr02	25291983	25293592	-	1317	protein_coding	- && sp|P27141|CAHC_TOBAC Carbonic anhydrase, chloroplastic OS=Nicotiana tabacum OX=4097 PE=2 SV=1 && PF00484:Carbonic anhydrase	bHLH
Soltu.DM.06G031080	665.919	663.331	570.62	1371.7	1341.89	1440.35	633.29	1384.65	-1.12759	4.87444e-35	3.8783e-33	Soltu.DM.06G031080	chr06	56049873	56052380	-	2508	protein_coding	- && sp|Q8VY27|E70H1_ARATH Exocyst complex component EXO70H1 OS=Arabidopsis thaliana OX=3702 GN=EXO70H1 PE=1 SV=1 && PF03081:Exo70 exocyst complex subunit	WRKY
Soltu.DM.08G006610	1456.76	1423.99	1298.73	667.411	672.946	654.267	1393.16	664.875	1.06758	5.72998e-35	4.5441e-33	Soltu.DM.08G006610	chr08	10097196	10106422	+	1826	protein_coding	- && sp|P52410|KASC1_ARATH 3-oxoacyl-[acyl-carrier-protein] synthase I, chloroplastic OS=Arabidopsis thaliana OX=3702 GN=KAS1 PE=1 SV=2 && PF02801:Beta-ketoacyl synthase, C-terminal domain|PF00109:Beta-ketoacyl synthase, N-terminal domain	ARF
Soltu.DM.03G034490	787.747	695.458	661.229	1659.53	1445.03	1619.31	714.811	1574.62	-1.13962	8.98623e-35	7.08016e-33	Soltu.DM.03G034490	chr03	57905242	57907254	-	2013	protein_coding	- && sp|Q0WP36|MOT2_ARATH Molybdate transporter 2 OS=Arabidopsis thaliana OX=3702 GN=MOT2 PE=1 SV=2 && PF16983:Molybdate transporter of MFS superfamily	-
Soltu.DM.01G028880	777.422	741.759	816.559	1654.14	1675.36	1485.57	778.58	1605.02	-1.0444	9.86141e-35	7.74456e-33	Soltu.DM.01G028880	chr01	68625205	68630173	+	2367	protein_coding	- && - && PF06219:Protein of unknown function (DUF1005)	M-type_MADS
novel.858	357.222	445.055	358.121	1002.92	1275.79	1042.02	386.799	1106.91	-1.51462	1.38712e-34	1.08235e-32	-	chr04	59402496	59403559	+	981	-	- && - && -	-
Soltu.DM.02G025730	969.455	878.772	990.226	261.747	223.314	356.96	946.151	280.674	1.75247	1.71026e-34	1.32175e-32	Soltu.DM.02G025730	chr02	38880237	38882512	+	2039	protein_coding	- && sp|Q9XF43|KCS6_ARATH 3-ketoacyl-CoA synthase 6 OS=Arabidopsis thaliana OX=3702 GN=CUT1 PE=1 SV=1 && PF08541:3-Oxoacyl-[acyl-carrier-protein (ACP)] synthase III C terminal|PF08392:FAE1/Type III polyketide synthase-like protein	-
Soltu.DM.09G003720	589.519	744.594	748.602	1642.44	1519.14	1556.77	694.238	1572.78	-1.17974	4.75463e-34	3.65128e-32	Soltu.DM.09G003720	chr09	3104603	3105644	+	1042	protein_coding	- && sp|Q9LXJ1|BIC1_ARATH Protein BIC1 OS=Arabidopsis thaliana OX=3702 GN=BIC1 PE=1 SV=1 && -	-
Soltu.DM.06G030150	2081.39	2143.07	1967.51	741.168	868.221	1042.98	2063.99	884.122	1.22398	4.84645e-34	3.71006e-32	Soltu.DM.06G030150	chr06	55226402	55227128	-	727	protein_coding	- && sp|O65821|H2B1_SOLLC Histone H2B.1 OS=Solanum lycopersicum OX=4081 GN=H2B-1 PE=2 SV=4 && PF00125:Core histone H2A/H2B/H3/H4	-
Soltu.DM.12G011150	10.3243	27.4026	21.5736	229.366	331.466	234.766	19.7668	265.2	-3.7372	1.70811e-33	1.28729e-31	Soltu.DM.12G011150	chr12	11149494	11152279	-	2295	protein_coding	- && sp|Q84VT2|FAD12_PUNGR Delta(12)-acyl-lipid-desaturase OS=Punica granatum OX=22663 GN=FAD12 PE=2 SV=2 && PF00487:Fatty acid desaturase	HSF
Soltu.DM.05G022370	223.006	326.941	389.403	1007.41	1176.65	1053.56	313.116	1079.21	-1.78562	1.81287e-33	1.36201e-31	Soltu.DM.05G022370	chr05	50794724	50797164	-	1547	protein_coding	- && sp|Q9LYM2|AVT6C_ARATH Amino acid transporter AVT6C OS=Arabidopsis thaliana OX=3702 GN=AVT6C PE=2 SV=1 && PF01490:Transmembrane amino acid transporter protein	bHLH
novel.175	100.146	88.8221	75.5074	376.88	406.572	479.154	88.1585	420.869	-2.25362	3.20463e-33	2.40021e-31	-	chr01	87074174	87093643	+	1638	-	- && sp|Q9SIG9|SAU12_ARATH Protein SMALL AUXIN UP-REGULATED RNA 12 OS=Arabidopsis thaliana OX=3702 GN=SAUR12 PE=2 SV=1 && PF02519:Auxin responsive protein	ZF-HD
Soltu.DM.05G008960	199.26	206.937	175.824	590.056	616.867	600.386	194.007	602.436	-1.63289	4.67302e-33	3.48924e-31	Soltu.DM.05G008960	chr05	8971891	8973275	+	1385	protein_coding	- && - && PF07816:Protein of unknown function (DUF1645)	-
Soltu.DM.04G004720	1237.89	1453.28	1530.64	644.924	642.904	583.067	1407.27	623.632	1.17398	1.70361e-32	1.26041e-30	Soltu.DM.04G004720	chr04	5046699	5049016	+	814	protein_coding	- && sp|Q9LYK9|RS263_ARATH 40S ribosomal protein S26-3 OS=Arabidopsis thaliana OX=3702 GN=RPS26C PE=2 SV=1 && PF01283:Ribosomal protein S26e	-
Soltu.DM.10G013380	1270.93	1266.19	1187.62	610.744	601.846	541.694	1241.58	584.761	1.0863	2.88977e-32	2.11861e-30	Soltu.DM.10G013380	chr10	38613457	38616006	+	883	protein_coding	- && - && PF02201:SWIB/MDM2 domain	-
Soltu.DM.06G019540	363.417	426.157	424.999	971.434	942.325	980.438	404.857	964.732	-1.25248	3.27774e-32	2.38862e-30	Soltu.DM.06G019540	chr06	46105377	46106024	-	564	protein_coding	- && - && -	bHLH
Soltu.DM.05G001470	1129.48	898.615	800.379	2334.14	2072.91	2119.63	942.825	2175.56	-1.20634	4.8924e-32	3.55461e-30	Soltu.DM.05G001470	chr05	1132905	1136355	+	2851	protein_coding	- && sp|Q9SI52|P4KG7_ARATH Phosphatidylinositol 4-kinase gamma 7 OS=Arabidopsis thaliana OX=3702 GN=PI4KG7 PE=1 SV=2 && PF00454:Phosphatidylinositol 3- and 4-kinase	bHLH
Soltu.DM.02G012480	521.379	438.441	659.072	99.8418	118.166	138.551	539.631	118.853	2.18315	6.57641e-32	4.72159e-30	Soltu.DM.02G012480	chr02	27221284	27231507	-	2124	protein_coding	- && sp|Q39085|DIM_ARATH Delta(24)-sterol reductase OS=Arabidopsis thaliana OX=3702 GN=DIM PE=1 SV=2 && PF01565:FAD binding domain	-
Soltu.DM.09G024890	935.385	786.17	811.165	248.255	287.404	334.831	844.24	290.163	1.54166	9.62497e-32	6.88995e-30	Soltu.DM.09G024890	chr09	60785744	60794261	+	6263	protein_coding	- && sp|Q9LUI2|NET1A_ARATH Protein NETWORKED 1A OS=Arabidopsis thaliana OX=3702 GN=NET1A PE=1 SV=1 && PF07765:KIP1-like protein	bHLH
Soltu.DM.11G004550	169.319	175.754	153.172	528.892	592.833	521.489	166.082	547.738	-1.71982	9.80356e-32	6.99715e-30	Soltu.DM.11G004550	chr11	4549897	4557052	-	1704	protein_coding	- && sp|Q9SCP2|PLY12_ARATH Probable pectate lyase 12 OS=Arabidopsis thaliana OX=3702 GN=At3g53190 PE=2 SV=2 && PF00544:Pectate lyase	HD-ZIP
Soltu.DM.01G034410	893.055	661.441	649.364	1634.35	1819.56	1831.95	734.62	1761.95	-1.26216	1.91181e-31	1.34866e-29	Soltu.DM.01G034410	chr01	73935305	73940569	+	4173	protein_coding	- && sp|O82345|BAG6_ARATH BAG family molecular chaperone regulator 6 OS=Arabidopsis thaliana OX=3702 GN=BAG6 PE=1 SV=1 && PF02179:BAG domain	-
Soltu.DM.05G012290	935.385	823.967	978.36	1744.08	2043.87	1825.21	912.571	1871.06	-1.03651	2.11417e-31	1.48709e-29	Soltu.DM.05G012290	chr05	15880053	15884736	+	2435	protein_coding	- && sp|Q43793|G6PDC_TOBAC Glucose-6-phosphate 1-dehydrogenase, chloroplastic OS=Nicotiana tabacum OX=4097 PE=2 SV=1 && PF02781:Glucose-6-phosphate dehydrogenase, C-terminal domain|PF00479:Glucose-6-phosphate dehydrogenase, NAD binding domain	bZIP
Soltu.DM.01G051210	1613.69	1316.27	1462.69	618.839	600.845	721.618	1464.22	647.101	1.17765	3.44509e-31	2.39547e-29	Soltu.DM.01G051210	chr01	87726690	87728159	+	1366	protein_coding	- && sp|P93004|PIP27_ARATH Aquaporin PIP2-7 OS=Arabidopsis thaliana OX=3702 GN=PIP2-7 PE=1 SV=2 && PF00230:Major intrinsic protein	ERF
Soltu.DM.01G024720	552.352	571.674	599.745	187.99	156.22	120.27	574.59	154.827	1.88982	3.50372e-31	2.42928e-29	Soltu.DM.01G024720	chr01	64044401	64047118	-	2353	protein_coding	- && - && -	-
Soltu.DM.02G001300	1208.98	1122.56	1295.49	576.564	560.788	574.408	1209.01	570.587	1.08249	5.88721e-31	4.05867e-29	Soltu.DM.02G001300	chr02	7378597	7382073	+	1805	protein_coding	- && sp|Q9FMX0|SODF3_ARATH Superoxide dismutase [Fe] 3, chloroplastic OS=Arabidopsis thaliana OX=3702 GN=FSD3 PE=1 SV=1 && PF00081:Iron/manganese superoxide dismutases, alpha-hairpin domain|PF02777:Iron/manganese superoxide dismutases, C-terminal domain	-
Soltu.DM.08G019140	215.779	288.199	271.827	26.9843	13.0183	34.6377	258.602	24.8801	3.37221	6.86683e-31	4.72061e-29	Soltu.DM.08G019140	chr08	48052591	48054590	+	2000	protein_coding	- && sp|Q06355|PPOB_SOLTU Catechol oxidase B, chloroplastic (Fragment) OS=Solanum tuberosum OX=4113 PE=2 SV=1 && PF12142:Polyphenol oxidase middle domain|PF00264:Common central domain of tyrosinase|PF12143:Protein of unknown function (DUF_B2219)	bZIP
Soltu.DM.10G002440	1673.57	1296.42	1121.82	531.59	495.697	461.835	1363.94	496.374	1.45804	7.84814e-31	5.37997e-29	Soltu.DM.10G002440	chr10	1909220	1912676	-	2137	protein_coding	- && sp|Q9LUH2|DTX19_ARATH Protein DETOXIFICATION 19 OS=Arabidopsis thaliana OX=3702 GN=DTX19 PE=2 SV=1 && PF01554:MatE	B3
Soltu.DM.12G003160	176.546	196.542	271.827	16.1906	14.0197	20.2053	214.972	16.8052	3.67511	1.19039e-30	8.1144e-29	Soltu.DM.12G003160	chr12	2601433	2603524	+	799	protein_coding	- && - && PF13456:Reverse transcriptase-like	ZF-HD
Soltu.DM.02G003420	247.784	174.809	218.972	10.7937	18.0253	22.1296	213.855	16.9829	3.66108	2.0935e-30	1.41908e-28	Soltu.DM.02G003420	chr02	14342635	14347037	+	1928	protein_coding	- && sp|Q7XWU3|CADH6_ORYSJ Probable cinnamyl alcohol dehydrogenase 6 OS=Oryza sativa subsp. japonica OX=39947 GN=CAD6 PE=2 SV=2 && PF02826:D-isomer specific 2-hydroxyacid dehydrogenase, NAD binding domain|PF08240:Alcohol dehydrogenase GroES-like domain	HB-other
Soltu.DM.06G029390	563.709	491.356	450.887	150.212	123.173	143.361	501.984	138.916	1.85205	2.77841e-30	1.87288e-28	Soltu.DM.06G029390	chr06	54575786	54577939	-	2154	protein_coding	- && sp|Q766C2|NEP2_NEPGR Aspartic proteinase nepenthesin-2 OS=Nepenthes gracilis OX=150966 GN=nep2 PE=1 SV=1 && PF14543:Xylanase inhibitor N-terminal|PF14541:Xylanase inhibitor C-terminal	FAR1
Soltu.DM.05G025370	1438.18	1412.65	1267.45	651.22	708.997	671.586	1372.76	677.268	1.02017	2.8736e-30	1.93168e-28	Soltu.DM.05G025370	chr05	53745985	53748314	+	730	protein_coding	- && sp|Q9M5L0|RL35_EUPES 60S ribosomal protein L35 OS=Euphorbia esula OX=3993 GN=RPL35 PE=2 SV=1 && PF00831:Ribosomal L29 protein	-
Soltu.DM.11G026300	448.076	497.971	440.1	117.831	142.2	130.853	462.049	130.295	1.82852	7.39362e-30	4.94272e-28	Soltu.DM.11G026300	chr11	46347472	46353244	+	477	protein_coding	- && sp|Q71V09|H4_CAPAN Histone H4 OS=Capsicum annuum OX=4072 PE=3 SV=3 && PF15511:Centromere kinetochore component CENP-T histone fold	CO-like
Soltu.DM.01G030880	786.714	779.556	749.681	1706.31	1472.07	1460.55	771.984	1546.31	-1.00245	8.50635e-30	5.67098e-28	Soltu.DM.01G030880	chr01	70471676	70479457	-	1437	protein_coding	- && - && PF05773:RWD domain	-
Soltu.DM.01G039720	151.768	150.242	185.533	522.595	511.719	547.467	162.514	527.261	-1.7001	9.93044e-30	6.60224e-28	Soltu.DM.01G039720	chr01	78385751	78386865	-	888	protein_coding	- && sp|O80494|P2B15_ARATH F-box protein PP2-B15 OS=Arabidopsis thaliana OX=3702 GN=PP2B15 PE=2 SV=2 && PF14299:Phloem protein 2	HD-ZIP
Soltu.DM.05G011870	764.001	953.42	1022.59	299.525	323.455	362.733	913.336	328.571	1.47542	1.0283e-29	6.81798e-28	Soltu.DM.05G011870	chr05	14194144	14198184	-	897	protein_coding	- && sp|Q9C7F7|LTPG1_ARATH Non-specific lipid transfer protein GPI-anchored 1 OS=Arabidopsis thaliana OX=3702 GN=LTPG1 PE=2 SV=1 && PF14368:Probable lipid transfer	-
Soltu.DM.10G018610	1485.67	1616.75	1522.01	710.586	711	850.547	1541.48	757.377	1.02565	2.19668e-29	1.44073e-27	Soltu.DM.10G018610	chr10	49697616	49703457	-	1119	protein_coding	- && sp|B0JHV3|EFP_MICAN Elongation factor P OS=Microcystis aeruginosa (strain NIES-843) OX=449447 GN=efp PE=3 SV=1 && PF01132:Elongation factor P (EF-P) OB domain|PF09285:Elongation factor P, C-terminal|PF08207:Elongation factor P (EF-P) KOW-like domain	-
Soltu.DM.07G016010	529.638	530.098	401.268	1199.9	1100.55	1319.12	487.001	1206.52	-1.30749	2.34299e-29	1.53254e-27	Soltu.DM.07G016010	chr07	46015223	46017111	+	1889	protein_coding	- && sp|Q96DF8|ESS2_HUMAN Splicing factor ESS-2 homolog OS=Homo sapiens OX=9606 GN=ESS2 PE=1 SV=1 && PF09751:Nuclear protein Es2	B3
Soltu.DM.01G002010	408.844	399.699	355.964	100.741	57.0802	75.0482	388.169	77.6233	2.31736	2.53135e-29	1.6513e-27	Soltu.DM.01G002010	chr01	2118324	2123776	+	1505	protein_coding	- && sp|Q9SLA8|FABI_ARATH Enoyl-[acyl-carrier-protein] reductase [NADH], chloroplastic OS=Arabidopsis thaliana OX=3702 GN=MOD1 PE=1 SV=1 && PF13561:Enoyl-(Acyl carrier protein) reductase	C3H
Soltu.DM.07G014170	760.903	815.462	837.054	320.213	355.5	321.36	804.473	332.358	1.27598	2.68028e-29	1.74376e-27	Soltu.DM.07G014170	chr07	43555537	43557153	+	1369	protein_coding	- && sp|P24397|HY6H_HYONI Hyoscyamine 6-dioxygenase OS=Hyoscyamus niger OX=4079 GN=H6H PE=1 SV=1 && PF03171:2OG-Fe(II) oxygenase superfamily|PF14226:non-haem dioxygenase in morphine synthesis N-terminal	B3
Soltu.DM.09G025790	570.936	763.492	674.173	223.969	189.266	231.88	669.534	215.038	1.63822	9.72995e-29	6.24647e-27	Soltu.DM.09G025790	chr09	61951118	61952141	-	894	protein_coding	- && sp|P08283|H1_PEA Histone H1 OS=Pisum sativum OX=3888 PE=2 SV=1 && PF00538:linker histone H1 and H5 family	Nin-like
Soltu.DM.04G008860	1386.56	1487.3	1700	657.517	577.812	763.953	1524.62	666.427	1.19328	1.41626e-28	9.0443e-27	Soltu.DM.04G008860	chr04	9143082	9147421	+	1464	protein_coding	- && sp|P14656|GLN11_ORYSJ Glutamine synthetase cytosolic isozyme 1-1 OS=Oryza sativa subsp. japonica OX=39947 GN=GLN1-1 PE=1 SV=1 && PF03951:Glutamine synthetase, beta-Grasp domain|PF00120:Glutamine synthetase, catalytic domain	-
Soltu.DM.07G012230	510.022	547.106	578.171	1089.26	1148.61	1135.35	545.1	1124.41	-1.04468	1.5906e-28	1.0131e-26	Soltu.DM.07G012230	chr07	39471102	39475507	-	2190	protein_coding	- && sp|B9RK42|GPC1_RICCO Glycerophosphocholine acyltransferase 1 OS=Ricinus communis OX=3988 GN=GPC1 PE=1 SV=1 && PF10998:Protein of unknown function (DUF2838)	-
Soltu.DM.01G002660	1049.98	1104.61	1098.09	551.379	526.741	499.359	1084.23	525.826	1.04369	1.95277e-28	1.23728e-26	Soltu.DM.01G002660	chr01	2825242	2828254	+	1382	protein_coding	- && sp|P19684|ROC5_NICSY 33 kDa ribonucleoprotein, chloroplastic OS=Nicotiana sylvestris OX=4096 PE=1 SV=1 && PF00076:RNA recognition motif. (a.k.a. RRM, RBD, or RNP domain)	G2-like
Soltu.DM.01G026860	533.768	589.627	675.252	127.726	196.276	177.037	599.549	167.013	1.84643	2.13748e-28	1.35079e-26	Soltu.DM.01G026860	chr01	66538004	66540886	-	2883	protein_coding	- && sp|O82777|SBT3_SOLLC Subtilisin-like protease SBT3 OS=Solanum lycopersicum OX=4081 GN=sbt3 PE=1 SV=1 && PF05922:Peptidase inhibitor I9|PF00082:Subtilase family|PF17766:Fibronectin type-III domain	NF-YB
Soltu.DM.11G000570	168.287	196.542	198.477	619.739	598.842	513.792	187.769	577.457	-1.62072	2.19973e-28	1.38652e-26	Soltu.DM.11G000570	chr11	789755	794052	-	1988	protein_coding	- && sp|Q8LG88|TDT_ARATH Tonoplast dicarboxylate transporter OS=Arabidopsis thaliana OX=3702 GN=TDT PE=2 SV=2 && PF00939:Sodium:sulfate symporter transmembrane region	-
Soltu.DM.01G049680	6.1946	9.44916	12.9441	160.107	178.251	173.188	9.5293	170.515	-4.16653	2.87913e-28	1.80072e-26	Soltu.DM.01G049680	chr01	86444614	86448273	+	2148	protein_coding	- && sp|Q93ZE9|SFH3_ARATH Phosphatidylinositol/phosphatidylcholine transfer protein SFH3 OS=Arabidopsis thaliana OX=3702 GN=SFH3 PE=2 SV=1 && PF03765:CRAL/TRIO, N-terminal domain|PF00650:CRAL/TRIO domain	MYB_related
Soltu.DM.09G011140	492.471	394.975	522.08	1051.49	1252.76	1485.57	469.842	1263.27	-1.42811	3.0675e-28	1.9136e-26	Soltu.DM.09G011140	chr09	18550042	18551844	-	1088	protein_coding	- && sp|K4BIZ9|WRK70_SOLLC WRKY DNA-binding transcription factor 70 OS=Solanum lycopersicum OX=4081 GN=WRKY70 PE=2 SV=1 && PF03106:WRKY DNA -binding domain	WRKY
Soltu.DM.04G009990	395.422	442.221	521.001	98.9423	99.1394	135.664	452.881	111.249	2.02534	5.04308e-28	3.12195e-26	Soltu.DM.04G009990	chr04	10466860	10472285	+	1206	protein_coding	- && sp|Q9C5D3|HIP7_ARATH Heavy metal-associated isoprenylated plant protein 7 OS=Arabidopsis thaliana OX=3702 GN=HIPP07 PE=1 SV=1 && PF00403:Heavy-metal-associated domain	MIKC_MADS
Soltu.DM.08G027240	443.946	441.276	514.529	138.519	146.206	140.475	466.584	141.733	1.71878	7.61019e-28	4.67535e-26	Soltu.DM.08G027240	chr08	56724314	56725226	+	913	protein_coding	- && sp|P50701|OS13_SOLCO Osmotin-like protein OSML13 OS=Solanum commersonii OX=4109 PE=2 SV=1 && PF00314:Thaumatin family	ARF
Soltu.DM.11G015130	569.903	634.983	526.395	149.313	123.173	201.091	577.094	157.859	1.87007	1.22413e-27	7.46382e-26	Soltu.DM.11G015130	chr11	27062464	27068290	+	3252	protein_coding	- && sp|B8BKI8|MCM2_ORYSI DNA replication licensing factor MCM2 OS=Oryza sativa subsp. indica OX=39946 GN=OsI_36121 PE=3 SV=1 && PF14551:MCM N-terminal domain|PF00493:MCM P-loop domain|PF17855:MCM AAA-lid domain|PF17207:MCM OB domain	-
Soltu.DM.09G005980	226.103	274.026	305.266	773.549	714.004	698.526	268.465	728.693	-1.44141	1.80632e-27	1.08769e-25	Soltu.DM.09G005980	chr09	5711956	5717920	+	2016	protein_coding	- && - && PF12906:RING-variant domain	MYB
Soltu.DM.10G016540	454.271	584.903	580.328	152.011	182.256	157.794	539.834	164.02	1.72015	3.43789e-27	2.05993e-25	Soltu.DM.10G016540	chr10	46341869	46364347	+	3082	protein_coding	- && sp|C0LGU1|Y5374_ARATH Probable LRR receptor-like serine/threonine-protein kinase At5g37450 OS=Arabidopsis thaliana OX=3702 GN=At5g37450 PE=1 SV=1 && PF07714:Protein tyrosine kinase	CO-like
Soltu.DM.10G026390	32.0054	81.2628	59.3273	333.705	362.51	381.014	57.5318	359.076	-2.63587	5.05589e-27	2.99978e-25	Soltu.DM.10G026390	chr10	57772626	57775406	-	1482	protein_coding	- && sp|Q9FL41|WTR38_ARATH WAT1-related protein At5g07050 OS=Arabidopsis thaliana OX=3702 GN=At5g07050 PE=2 SV=1 && PF00892:EamA-like transporter family	ERF
Soltu.DM.03G015490	467.692	497.026	533.945	1014.61	1045.47	1041.05	499.554	1033.71	-1.04946	5.61298e-27	3.3222e-25	Soltu.DM.03G015490	chr03	39188195	39189089	-	895	protein_coding	- && sp|P17407|21KD_DAUCA 21 kDa protein OS=Daucus carota OX=4039 PE=2 SV=1 && PF04043:Plant invertase/pectin methylesterase inhibitor	-
Soltu.DM.07G006480	881.698	1012	998.855	373.282	364.512	463.76	964.186	400.518	1.26768	6.62476e-27	3.88317e-25	Soltu.DM.07G006480	chr07	9677375	9693526	+	3808	protein_coding	- && sp|Q9SMZ4|AASS_ARATH Alpha-aminoadipic semialdehyde synthase OS=Arabidopsis thaliana OX=3702 GN=LKR/SDH PE=1 SV=1 && PF05222:Alanine dehydrogenase/PNT, N-terminal domain|PF03435:Saccharopine dehydrogenase NADP binding domain|PF16653:Saccharopine dehy	-
Soltu.DM.06G031790	201.324	245.678	319.289	806.83	768.08	719.693	255.43	764.868	-1.58405	9.14222e-27	5.30752e-25	Soltu.DM.06G031790	chr06	56620450	56623436	+	811	protein_coding	- && - && -	-
Soltu.DM.04G023000	3.0973	15.1187	19.4162	222.17	203.286	165.491	12.544	196.982	-3.97484	1.40228e-26	8.12149e-25	Soltu.DM.04G023000	chr04	52164030	52164338	-	309	protein_coding	- && sp|Q9LYC8|GRXS6_ARATH Monothiol glutaredoxin-S6 OS=Arabidopsis thaliana OX=3702 GN=GRXS6 PE=3 SV=1 && PF00462:Glutaredoxin	-
Soltu.DM.06G031950	557.514	536.712	552.283	183.493	208.293	203.977	548.836	198.588	1.46752	1.5283e-26	8.83029e-25	Soltu.DM.06G031950	chr06	56709451	56712437	-	1680	protein_coding	- && sp|P29516|TBB8_ARATH Tubulin beta-8 chain OS=Arabidopsis thaliana OX=3702 GN=TUBB8 PE=2 SV=2 && PF03953:Tubulin C-terminal domain|PF00091:Tubulin/FtsZ family, GTPase domain	Nin-like
Soltu.DM.06G011450	462.53	419.543	326.839	963.338	965.357	1069.92	402.971	999.538	-1.30929	1.69634e-26	9.77794e-25	Soltu.DM.06G011450	chr06	34678864	34680345	+	1482	protein_coding	- && - && -	-
Soltu.DM.05G000010	408.844	291.979	354.885	60.2649	89.1253	70.2375	351.902	73.2092	2.26773	2.55282e-26	1.46452e-24	Soltu.DM.05G000010	chr05	134401	137046	+	1941	protein_coding	- && sp|Q9FG87|KCS20_ARATH 3-ketoacyl-CoA synthase 20 OS=Arabidopsis thaliana OX=3702 GN=KCS20 PE=2 SV=1 && PF08392:FAE1/Type III polyketide synthase-like protein|PF08541:3-Oxoacyl-[acyl-carrier-protein (ACP)] synthase III C terminal	-
Soltu.DM.11G015060	315.925	310.877	311.738	41.3759	64.0901	20.2053	312.847	41.8904	2.90457	2.76396e-26	1.57819e-24	Soltu.DM.11G015060	chr11	26386975	26391197	+	3210	protein_coding	- && sp|Q9LYR6|PTR49_ARATH Protein NRT1/ PTR FAMILY 6.1 OS=Arabidopsis thaliana OX=3702 GN=NPF6.1 PE=2 SV=1 && PF00854:POT family	BBR-BPC
Soltu.DM.09G000480	1257.5	1481.63	1572.71	629.633	588.828	747.596	1437.28	655.352	1.13281	9.09442e-26	5.13728e-24	Soltu.DM.09G000480	chr09	290405	294708	-	2395	protein_coding	- && sp|Q9FEL7|LAX2_MEDTR Auxin transporter-like protein 2 OS=Medicago truncatula OX=3880 GN=LAX2 PE=2 SV=1 && PF01490:Transmembrane amino acid transporter protein	-
Soltu.DM.09G026520	27.8757	29.2924	42.0684	284.234	195.275	235.728	33.0788	238.412	-2.85533	1.24418e-25	6.95677e-24	Soltu.DM.09G026520	chr09	62653069	62653794	+	558	protein_coding	- && sp|A0A3Q7I5Y9|ERFC3_SOLLC Ethylene-response factor C3 OS=Solanum lycopersicum OX=4081 GN=ERF.C.3 PE=2 SV=1 && -	ERF
Soltu.DM.12G027920	315.925	408.204	345.177	52.1696	60.0845	95.2535	356.435	69.1692	2.36779	1.25869e-25	7.02177e-24	Soltu.DM.12G027920	chr12	57793464	57795288	-	1825	protein_coding	- && sp|Q9M0B6|GAE1_ARATH UDP-glucuronate 4-epimerase 1 OS=Arabidopsis thaliana OX=3702 GN=GAE1 PE=1 SV=1 && PF16363:GDP-mannose 4,6 dehydratase	FAR1
Soltu.DM.03G025980	71.2379	69.9238	60.4059	401.166	278.391	300.193	67.1892	326.583	-2.28075	1.6022e-25	8.91754e-24	Soltu.DM.03G025980	chr03	50974638	50976470	+	1833	protein_coding	- && sp|Q8LGA5|ATL31_ARATH E3 ubiquitin-protein ligase ATL31 OS=Arabidopsis thaliana OX=3702 GN=ATL31 PE=1 SV=2 && PF13639:Ring finger domain	C3H
Soltu.DM.06G028540	170.351	140.792	142.385	707.887	459.646	506.095	151.176	557.876	-1.88511	1.73356e-25	9.62662e-24	Soltu.DM.06G028540	chr06	53817870	53821075	-	1253	protein_coding	- && sp|Q42896|SCRK2_SOLLC Fructokinase-2 OS=Solanum lycopersicum OX=4081 GN=FRK2 PE=2 SV=2 && PF00294:pfkB family carbohydrate kinase	MIKC_MADS
Soltu.DM.12G001690	796.006	856.094	939.528	406.563	374.527	365.62	863.876	382.236	1.17543	1.8413e-25	1.02015e-23	Soltu.DM.12G001690	chr12	1432099	1438771	+	2298	protein_coding	- && sp|Q9FGX1|ACLB2_ARATH ATP-citrate synthase beta chain protein 2 OS=Arabidopsis thaliana OX=3702 GN=ACLB-2 PE=1 SV=1 && PF00285:Citrate synthase, C-terminal domain|PF00549:CoA-ligase	bZIP
Soltu.DM.02G013800	359.287	405.369	385.088	86.3497	73.1028	118.345	383.248	92.5992	2.04883	1.88228e-25	1.04049e-23	Soltu.DM.02G013800	chr02	28462669	28469557	-	3182	protein_coding	- && sp|Q9SX04|MCM32_MAIZE DNA replication licensing factor MCM3 homolog 2 OS=Zea mays OX=4577 GN=ROA2 PE=2 SV=1 && PF14551:MCM N-terminal domain|PF17207:MCM OB domain|PF17855:MCM AAA-lid domain|PF00493:MCM P-loop domain	GeBP
Soltu.DM.04G030070	576.098	599.077	637.498	213.176	187.263	121.232	604.224	173.89	1.79544	2.90692e-25	1.58773e-23	Soltu.DM.04G030070	chr04	61434619	61435934	+	1316	protein_coding	- && sp|O82161|PHI1_TOBAC Protein PHOSPHATE-INDUCED 1 OS=Nicotiana tabacum OX=4097 GN=PHI-1 PE=2 SV=1 && PF04674:Phosphate-induced protein 1 conserved region	MYB
Soltu.DM.01G021670	274.627	303.318	312.816	31.4816	64.0901	59.6537	296.921	51.7418	2.52698	3.90977e-25	2.11793e-23	Soltu.DM.01G021670	chr01	59327498	59328719	-	958	protein_coding	- && sp|Q56S59|PHYLL_TOBAC Phylloplanin OS=Nicotiana tabacum OX=4097 PE=1 SV=1 && -	-
Soltu.DM.02G025940	517.249	607.581	620.24	215.874	129.182	146.248	581.69	163.768	1.82526	6.12241e-25	3.30161e-23	Soltu.DM.02G025940	chr02	39068451	39071783	+	1663	protein_coding	- && sp|Q8LFP9|ABA4_ARATH Protein ABA DEFICIENT 4, chloroplastic OS=Arabidopsis thaliana OX=3702 GN=ABA4 PE=2 SV=1 && PF14108:Domain of unknown function (DUF4281)	G2-like
Soltu.DM.S001100	785.682	983.657	1072.21	366.986	397.559	402.182	947.182	388.909	1.28454	6.20949e-25	3.34115e-23	Soltu.DM.S001100	scaffold_56	18970	20023	+	1054	protein_coding	- && sp|P17979|API8_SOLTU Aspartic protease inhibitor 8 OS=Solanum tuberosum OX=4113 PE=2 SV=1 && PF00197:Trypsin and protease inhibitor	-
Soltu.DM.02G016840	895.12	595.297	631.026	242.858	152.214	186.658	707.148	193.91	1.86397	7.13097e-25	3.82003e-23	Soltu.DM.02G016840	chr02	31384023	31384868	+	846	protein_coding	- && sp|P59226|H32_ARATH Histone H3.2 OS=Arabidopsis thaliana OX=3702 GN=HTR2 PE=1 SV=2 && PF00125:Core histone H2A/H2B/H3/H4	B3
Soltu.DM.05G009870	103.243	131.343	186.611	545.982	563.793	477.23	140.399	529.001	-1.91628	7.39266e-25	3.94281e-23	Soltu.DM.05G009870	chr05	10410314	10414698	+	2489	protein_coding	- && - && PF00564:PB1 domain	NF-YC
Soltu.DM.11G009770	433.622	541.437	518.844	168.202	168.237	135.664	497.968	157.368	1.66199	8.37426e-25	4.44678e-23	Soltu.DM.11G009770	chr11	9475939	9477139	+	312	protein_coding	- && sp|Q93X17|SNAK2_SOLTU Snakin-2 OS=Solanum tuberosum OX=4113 GN=SN2 PE=1 SV=1 && PF02704:Gibberellin regulated protein	-
Soltu.DM.03G035790	347.93	371.352	341.941	886.883	903.27	725.466	353.741	838.54	-1.24452	9.77793e-25	5.18081e-23	Soltu.DM.03G035790	chr03	58906360	58909338	+	1396	protein_coding	- && sp|Q9LIG0|Y3136_ARATH Clavaminate synthase-like protein At3g21360 OS=Arabidopsis thaliana OX=3702 GN=At3g21360 PE=1 SV=1 && PF02668:Taurine catabolism dioxygenase TauD, TfdA family	-
Soltu.DM.08G025370	807.363	814.517	634.262	260.848	203.286	302.117	752.048	255.417	1.55759	1.29052e-24	6.82289e-23	Soltu.DM.08G025370	chr08	55199885	55204068	+	2456	protein_coding	- && sp|Q9SU40|SKU5_ARATH Monocopper oxidase-like protein SKU5 OS=Arabidopsis thaliana OX=3702 GN=SKU5 PE=1 SV=1 && PF00394:Multicopper oxidase|PF07732:Multicopper oxidase|PF07731:Multicopper oxidase	MYB
Soltu.DM.01G040670	109.438	168.195	121.891	465.029	520.732	438.744	133.174	474.835	-1.83007	1.47329e-24	7.75541e-23	Soltu.DM.01G040670	chr01	79208629	79212028	+	1977	protein_coding	- && sp|Q8GXB4|WTR2_ARATH WAT1-related protein At1g09380 OS=Arabidopsis thaliana OX=3702 GN=At1g09380 PE=2 SV=1 && PF00892:EamA-like transporter family	GRAS
Soltu.DM.04G035920	453.238	441.276	444.415	50.3706	119.168	103.913	446.31	91.1504	2.29696	1.87867e-24	9.82538e-23	Soltu.DM.04G035920	chr04	67167591	67173529	-	2135	protein_coding	- && sp|Q67YU0|CKX5_ARATH Cytokinin dehydrogenase 5 OS=Arabidopsis thaliana OX=3702 GN=CKX5 PE=2 SV=1 && PF01565:FAD binding domain|PF09265:Cytokinin dehydrogenase 1, FAD and cytokinin binding	bHLH
Soltu.DM.09G012800	210.616	238.119	276.141	12.5927	35.0493	37.5241	241.626	28.3887	3.0984	2.96328e-24	1.54313e-22	Soltu.DM.09G012800	chr09	28129523	28133374	-	2964	protein_coding	- && sp|Q9LVM0|Y5830_ARATH Probable inactive receptor kinase At5g58300 OS=Arabidopsis thaliana OX=3702 GN=At5g58300 PE=1 SV=1 && PF08263:Leucine rich repeat N-terminal domain|PF07714:Protein tyrosine kinase	ERF
Soltu.DM.06G010380	618.428	695.458	720.557	271.642	294.414	279.988	678.147	282.014	1.26635	3.29566e-24	1.70161e-22	Soltu.DM.06G010380	chr06	31435877	31441770	-	1515	protein_coding	- && - && PF00364:Biotin-requiring enzyme	C3H
Soltu.DM.09G025970	276.692	402.534	392.639	82.7518	34.0479	57.7294	357.288	58.1763	2.61234	3.30316e-24	1.70187e-22	Soltu.DM.09G025970	chr09	62180587	62185966	-	2758	protein_coding	- && sp|Q9FRL5|ZHD5_ARATH Zinc-finger homeodomain protein 5 OS=Arabidopsis thaliana OX=3702 GN=ZHD5 PE=1 SV=1 && PF14111:Domain of unknown function (DUF4283)|PF04770:ZF-HD protein dimerisation region	ZF-HD
Soltu.DM.01G049950	523.444	550.886	595.43	187.091	213.3	140.475	556.587	180.289	1.6267	4.41066e-24	2.25809e-22	Soltu.DM.01G049950	chr01	86684574	86689862	-	2496	protein_coding	- && sp|Q5JKB0|MCM4_ORYSJ DNA replication licensing factor MCM4 OS=Oryza sativa subsp. japonica OX=39947 GN=MCM4 PE=3 SV=2 && PF17855:MCM AAA-lid domain|PF17207:MCM OB domain|PF14551:MCM N-terminal domain|PF00493:MCM P-loop domain	-
Soltu.DM.03G016270	266.368	343.949	372.144	80.0533	43.0605	36.562	327.487	53.2253	2.61485	6.9181e-24	3.52693e-22	Soltu.DM.03G016270	chr03	40282988	40285697	+	2710	protein_coding	- && sp|Q9FLI4|SBT13_ARATH Subtilisin-like protease SBT1.3 OS=Arabidopsis thaliana OX=3702 GN=SBT1.3 PE=2 SV=1 && PF02225:PA domain|PF17766:Fibronectin type-III domain|PF00082:Subtilase family|PF05922:Peptidase inhibitor I9	bZIP
Soltu.DM.10G018290	920.931	811.683	673.095	1974.35	1641.31	1579.86	801.903	1731.84	-1.11061	7.81037e-24	3.97346e-22	Soltu.DM.10G018290	chr10	49299461	49300707	+	1247	protein_coding	- && sp|Q09011|CAST_SOLTU Calcium-binding protein CAST OS=Solanum tuberosum OX=4113 PE=2 SV=1 && PF13499:EF-hand domain pair	HSF
Soltu.DM.10G001520	1030.37	875.937	952.472	462.33	460.648	460.873	952.926	461.284	1.04619	9.10288e-24	4.61168e-22	Soltu.DM.10G001520	chr10	1231793	1235385	+	1108	protein_coding	- && sp|Q8VY88|LTD_ARATH Protein LHCP TRANSLOCATION DEFECT OS=Arabidopsis thaliana OX=3702 GN=LTD PE=1 SV=1 && -	-
Soltu.DM.07G002540	45.4271	66.1441	80.9008	322.012	419.59	272.29	64.1573	337.964	-2.39809	9.61295e-24	4.85995e-22	Soltu.DM.07G002540	chr07	2920605	2921621	-	1017	protein_coding	- && - && -	-
Soltu.DM.11G026560	22.7135	48.1907	12.9441	243.758	327.46	229.956	27.9495	267.058	-3.23933	1.01046e-23	5.09788e-22	Soltu.DM.11G026560	chr11	46562819	46563520	+	702	protein_coding	- && sp|Q9SLD4|ZAT11_ARATH Zinc finger protein ZAT11 OS=Arabidopsis thaliana OX=3702 GN=ZAT11 PE=2 SV=1 && PF13912:C2H2-type zinc finger	C2H2
Soltu.DM.01G025130	355.157	431.827	374.301	109.736	101.142	125.08	387.095	111.986	1.78969	1.03704e-23	5.22114e-22	Soltu.DM.01G025130	chr01	64466937	64473063	-	2808	protein_coding	- && sp|O22898|LACS1_ARATH Long chain acyl-CoA synthetase 1 OS=Arabidopsis thaliana OX=3702 GN=LACS1 PE=2 SV=1 && PF00501:AMP-binding enzyme	bHLH
Soltu.DM.08G027010	331.411	330.721	373.222	758.258	786.105	991.984	345.118	845.449	-1.29323	1.24865e-23	6.26054e-22	Soltu.DM.08G027010	chr08	56499306	56501415	+	1979	protein_coding	- && sp|Q9FXW4|C80B2_COPJA Probable (S)-N-methylcoclaurine 3'-hydroxylase isozyme 2 OS=Coptis japonica OX=3442 GN=CYP80B2 PE=2 SV=1 && PF00067:Cytochrome P450	E2F/DP
Soltu.DM.08G025180	337.606	387.415	432.55	953.444	854.201	829.379	385.857	879.008	-1.18877	1.71358e-23	8.57388e-22	Soltu.DM.08G025180	chr08	55005336	55006126	+	791	protein_coding	- && sp|P14009|14KD_DAUCA 14 kDa proline-rich protein DC2.15 OS=Daucus carota OX=4039 PE=2 SV=1 && PF14547:Hydrophobic seed protein	Trihelix
Soltu.DM.01G035530	1185.23	1271.86	1221.06	666.511	507.714	615.78	1226.05	596.669	1.03791	2.15686e-23	1.07696e-21	Soltu.DM.01G035530	chr01	75005547	75009786	+	2402	protein_coding	- && sp|Q8GYY5|RGAP3_ARATH Rho GTPase-activating protein 3 OS=Arabidopsis thaliana OX=3702 GN=ROPGAP3 PE=2 SV=1 && PF00620:RhoGAP domain	ERF
Soltu.DM.06G010940	253.979	286.309	372.144	74.6565	58.0817	57.7294	304.144	63.4892	2.25683	2.18766e-23	1.0901e-21	Soltu.DM.06G010940	chr06	32821869	32827390	-	2620	protein_coding	- && sp|Q501D5|MCMBP_ARATH Mini-chromosome maintenance complex-binding protein OS=Arabidopsis thaliana OX=3702 GN=ETG1 PE=1 SV=1 && PF09739:Mini-chromosome maintenance replisome factor	-
Soltu.DM.07G000310	172.416	133.233	121.891	468.627	443.624	445.479	142.513	452.576	-1.66714	2.72895e-23	1.35426e-21	Soltu.DM.07G000310	chr07	566097	571850	-	1677	protein_coding	- && sp|Q5RBU7|PCP_PONAB Lysosomal Pro-X carboxypeptidase OS=Pongo abelii OX=9601 GN=PRCP PE=2 SV=1 && PF05577:Serine carboxypeptidase S28	-
Soltu.DM.03G012070	329.346	294.814	303.108	781.644	952.339	668.699	309.089	800.894	-1.37351	3.43253e-23	1.68618e-21	Soltu.DM.03G012070	chr03	32992753	32994165	+	1119	protein_coding	- && sp|Q9VJ33|NEDD8_DROME NEDD8 OS=Drosophila melanogaster OX=7227 GN=Nedd8 PE=1 SV=1 && PF00240:Ubiquitin family	YABBY
Soltu.DM.09G029030	994.233	870.267	793.907	354.393	425.598	324.247	886.136	368.08	1.26855	3.52144e-23	1.72636e-21	Soltu.DM.09G029030	chr09	65028867	65033772	-	1682	protein_coding	- && sp|Q9SJU9|GC1_ARATH Epimerase family protein SDR39U1 homolog, chloroplastic OS=Arabidopsis thaliana OX=3702 GN=GC1 PE=2 SV=2 && PF08338:Domain of unknown function (DUF1731)|PF01370:NAD dependent epimerase/dehydratase family	-
Soltu.DM.01G029640	215.779	207.881	298.794	27.8837	40.0563	46.1835	240.818	38.0412	2.66507	3.82771e-23	1.87195e-21	Soltu.DM.01G029640	chr01	69393561	69397985	+	2014	protein_coding	- && sp|B8BHF1|GLO15_ORYSI Very-long-chain aldehyde decarbonylase GL1-5 OS=Oryza sativa subsp. indica OX=39946 GN=GL1-5 PE=2 SV=1 && PF04116:Fatty acid hydroxylase superfamily|PF12076:WAX2 C-terminal domain	-
Soltu.DM.10G025050	1281.25	1344.62	1177.92	690.797	499.703	520.527	1267.93	570.342	1.15142	3.83384e-23	1.87195e-21	Soltu.DM.10G025050	chr10	56697880	56700932	-	774	protein_coding	- && sp|Q9CAX6|RS142_ARATH 40S ribosomal protein S14-2 OS=Arabidopsis thaliana OX=3702 GN=RPS14B PE=1 SV=1 && PF00411:Ribosomal protein S11	-
Soltu.DM.04G007380	716.509	643.488	654.757	214.975	253.356	302.117	671.585	256.816	1.3879	5.26668e-23	2.55613e-21	Soltu.DM.04G007380	chr04	7792558	7793250	-	693	protein_coding	- && sp|Q71V09|H4_CAPAN Histone H4 OS=Capsicum annuum OX=4072 PE=3 SV=3 && PF15511:Centromere kinetochore component CENP-T histone fold	CO-like
Soltu.DM.02G014780	256.043	260.797	322.525	69.2596	63.0887	55.8051	279.788	62.7178	2.15538	5.46025e-23	2.63952e-21	Soltu.DM.02G014780	chr02	29451912	29454973	+	1388	protein_coding	- && sp|Q9C7N4|GDL15_ARATH GDSL esterase/lipase At1g29670 OS=Arabidopsis thaliana OX=3702 GN=At1g29670 PE=2 SV=1 && PF00657:GDSL-like Lipase/Acylhydrolase	FAR1
Soltu.DM.12G007140	43.3622	46.3009	56.0912	235.663	223.314	312.701	48.5848	257.226	-2.40659	7.47406e-23	3.60583e-21	Soltu.DM.12G007140	chr12	5984664	5985934	+	932	protein_coding	- && sp|Q9SGZ8|FLZ6_ARATH FCS-Like Zinc finger 6 OS=Arabidopsis thaliana OX=3702 GN=FLZ6 PE=1 SV=1 && PF04570:zinc-finger of the FCS-type, C2-C2	-
Soltu.DM.07G019380	261.206	245.678	294.479	28.7832	51.0718	60.6159	267.121	46.8236	2.51686	8.09205e-23	3.89623e-21	Soltu.DM.07G019380	chr07	49857935	49861729	-	1433	protein_coding	- && sp|Q6KZM5|GLFT_PICTO Glutamate formimidoyltransferase OS=Picrophilus torridus (strain ATCC 700027 / DSM 9790 / JCM 10055 / NBRC 100828) OX=263820 GN=PTO1242 PE=1 SV=1 && PF07837:Formiminotransferase domain, N-terminal subdomain	-
Soltu.DM.09G029770	18.5838	6.61441	28.0456	426.351	527.742	423.349	17.7479	459.147	-4.70482	8.56057e-23	4.11365e-21	Soltu.DM.09G029770	chr09	65857710	65859807	-	1503	protein_coding	- && sp|O64961|TPSGC_SOLLC Germacrene C synthase OS=Solanum lycopersicum OX=4081 GN=SSTLE1 PE=1 SV=1 && PF01397:Terpene synthase, N-terminal domain|PF03936:Terpene synthase family, metal binding domain	bHLH
Soltu.DM.08G004210	121.827	93.5467	97.081	337.303	361.508	413.728	104.152	370.846	-1.83282	1.09749e-22	5.26337e-21	Soltu.DM.08G004210	chr08	5408909	5418542	-	882	protein_coding	- && sp|Q7XU38|C87A3_ORYSJ Cytochrome P450 87A3 OS=Oryza sativa subsp. japonica OX=39947 GN=CYP87A3 PE=2 SV=3 && PF00067:Cytochrome P450	bHLH
Soltu.DM.12G029240	694.828	860.818	786.356	348.097	321.452	254.009	780.667	307.853	1.34218	1.12086e-22	5.3543e-21	Soltu.DM.12G029240	chr12	58700236	58706414	+	1612	protein_coding	- && sp|P82869|CYP37_ARATH Peptidyl-prolyl cis-trans isomerase CYP37, chloroplastic OS=Arabidopsis thaliana OX=3702 GN=CYP37 PE=1 SV=3 && PF00160:Cyclophilin type peptidyl-prolyl cis-trans isomerase/CLD	MYB_related
Soltu.DM.12G022330	385.098	329.776	276.141	848.205	734.032	842.85	330.338	808.362	-1.29061	1.17044e-22	5.56924e-21	Soltu.DM.12G022330	chr12	51966837	51976140	-	2525	protein_coding	- && sp|Q94AS9|CNGC4_ARATH Cyclic nucleotide-gated ion channel 4 OS=Arabidopsis thaliana OX=3702 GN=CNGC4 PE=2 SV=2 && PF00520:Ion transport protein|PF00027:Cyclic nucleotide-binding domain	bHLH
Soltu.DM.08G013810	164.157	234.339	194.162	568.469	518.729	623.478	197.553	570.225	-1.52729	1.28915e-22	6.11013e-21	Soltu.DM.08G013810	chr08	40334307	40340601	-	1878	protein_coding	- && sp|P49043|VPE_CITSI Vacuolar-processing enzyme OS=Citrus sinensis OX=2711 PE=2 SV=1 && PF01650:Peptidase C13 family	-
Soltu.DM.09G028600	139.378	167.25	146.7	429.949	451.635	611.932	151.11	497.839	-1.71845	1.41186e-22	6.67867e-21	Soltu.DM.09G028600	chr09	64548504	64550055	+	729	protein_coding	- && sp|A4ZDG8|BSMT3_PETHY S-adenosyl-L-methionine:benzoic acid/salicylic acid carboxyl methyltransferase 3 OS=Petunia hybrida OX=4102 GN=BSMT3 PE=2 SV=1 && PF03492:SAM dependent carboxyl methyltransferase	MYB_related
Soltu.DM.03G013350	99.1136	122.839	115.418	530.691	404.569	342.528	112.457	425.929	-1.92108	1.53365e-22	7.24069e-21	Soltu.DM.03G013350	chr03	35740526	35743021	-	1071	protein_coding	- && sp|K4BIZ9|WRK70_SOLLC WRKY DNA-binding transcription factor 70 OS=Solanum lycopersicum OX=4081 GN=WRKY70 PE=2 SV=1 && PF03106:WRKY DNA -binding domain	WRKY
novel.146	173.449	205.047	192.005	23.3864	25.0352	5.77294	190.167	18.0648	3.39527	2.50308e-22	1.16812e-20	-	chr01	76516866	76518056	+	679	-	- && sp|P32518|DUT_SOLLC Deoxyuridine 5'-triphosphate nucleotidohydrolase OS=Solanum lycopersicum OX=4081 PE=2 SV=1 && -	-
Soltu.DM.07G026660	830.076	729.475	804.693	392.171	347.489	350.225	788.082	363.295	1.11582	3.52677e-22	1.63954e-20	Soltu.DM.07G026660	chr07	56038053	56043111	+	2634	protein_coding	- && sp|Q9FLP0|MA651_ARATH 65-kDa microtubule-associated protein 1 OS=Arabidopsis thaliana OX=3702 GN=MAP65-1 PE=1 SV=1 && PF03999:Microtubule associated protein (MAP65/ASE1 family)	HSF
Soltu.DM.02G009840	223.006	232.449	176.903	35.979	20.0282	37.5241	210.786	31.1771	2.75297	3.81282e-22	1.76913e-20	Soltu.DM.02G009840	chr02	24692441	24695376	-	1486	protein_coding	- && sp|Q9SN78|MYB94_ARATH Transcription factor MYB94 OS=Arabidopsis thaliana OX=3702 GN=MYB94 PE=1 SV=1 && PF00249:Myb-like DNA-binding domain	MYB
Soltu.DM.07G003120	870.341	822.077	879.122	444.341	405.57	360.809	857.18	403.573	1.08569	4.07205e-22	1.88581e-20	Soltu.DM.07G003120	chr07	3536959	3540424	-	648	protein_coding	- && sp|P20346|DF322_SOLTU Defensin-like protein P322 OS=Solanum tuberosum OX=4113 PE=2 SV=1 && -	-
Soltu.DM.09G023990	79.4974	99.2162	101.396	361.589	298.42	365.62	93.3697	341.876	-1.87269	4.59038e-22	2.11777e-20	Soltu.DM.09G023990	chr09	59782529	59784021	-	1493	protein_coding	- && sp|Q5NUF4|HIDM_GLYEC 2-hydroxyisoflavanone dehydratase OS=Glycyrrhiza echinata OX=46348 GN=HIDM PE=1 SV=1 && -	NAC
Soltu.DM.11G001180	470.79	427.102	529.631	1012.81	1028.45	915.011	475.841	985.422	-1.05184	5.41553e-22	2.47027e-20	Soltu.DM.11G001180	chr11	1207019	1211071	+	2038	protein_coding	- && sp|Q9FNE1|CRK42_ARATH Cysteine-rich receptor-like protein kinase 42 OS=Arabidopsis thaliana OX=3702 GN=CRK42 PE=2 SV=1 && PF01657:Salt stress response/antifungal|PF00069:Protein kinase domain	MIKC_MADS
Soltu.DM.01G020460	282.887	257.962	286.928	768.152	628.884	622.516	275.926	673.184	-1.28836	5.49487e-22	2.50176e-20	Soltu.DM.01G020460	chr01	56168856	56172662	-	2718	protein_coding	- && sp|Q9M9W9|P2C34_ARATH Probable protein phosphatase 2C 34 OS=Arabidopsis thaliana OX=3702 GN=At3g05640 PE=1 SV=1 && PF00481:Protein phosphatase 2C	NAC
Soltu.DM.04G022790	232.297	199.377	257.804	615.241	548.771	598.462	229.826	587.491	-1.35669	5.78482e-22	2.62393e-20	Soltu.DM.04G022790	chr04	51671462	51673329	-	1749	protein_coding	- && sp|A0A068Q5V6|C7150_PRUMU Cytochrome P450 71AU50 OS=Prunus mume OX=102107 GN=CYP71AU50 PE=2 SV=1 && PF00067:Cytochrome P450	G2-like
Soltu.DM.05G026040	256.043	257.962	292.322	50.3706	42.0591	73.1239	268.776	55.1846	2.28301	5.87149e-22	2.65827e-20	Soltu.DM.05G026040	chr05	54296973	54299434	-	1790	protein_coding	- && sp|P37124|C77A2_SOLME Cytochrome P450 77A2 OS=Solanum melongena OX=4111 GN=CYP77A2 PE=2 SV=1 && PF00067:Cytochrome P450	E2F/DP
Soltu.DM.12G022230	245.719	147.407	278.299	892.28	703.99	667.737	223.808	754.669	-1.75745	5.99818e-22	2.71058e-20	Soltu.DM.12G022230	chr12	51870069	51873147	-	2311	protein_coding	- && sp|Q69VG1|CIGR1_ORYSJ Chitin-inducible gibberellin-responsive protein 1 OS=Oryza sativa subsp. japonica OX=39947 GN=CIGR1 PE=2 SV=1 && PF03514:GRAS domain family	GRAS
Soltu.DM.03G001010	344.833	389.305	361.357	59.3654	45.0634	108.724	365.165	71.0508	2.36133	6.13737e-22	2.76318e-20	Soltu.DM.03G001010	chr03	903814	907626	+	1848	protein_coding	- && sp|Q9FK75|GDL82_ARATH GDSL esterase/lipase At5g45670 OS=Arabidopsis thaliana OX=3702 GN=At5g45670 PE=2 SV=1 && -	B3
Soltu.DM.03G012080	123.892	177.644	133.756	527.093	512.721	397.371	145.097	479.061	-1.72038	1.63177e-21	7.2128e-20	Soltu.DM.03G012080	chr03	33017155	33019704	+	1773	protein_coding	- && sp|Q9VJ33|NEDD8_DROME NEDD8 OS=Drosophila melanogaster OX=7227 GN=Nedd8 PE=1 SV=1 && PF00240:Ubiquitin family	MYB_related
Soltu.DM.03G006400	329.346	261.742	281.535	687.199	635.894	726.429	290.874	683.174	-1.23298	2.66648e-21	1.16801e-19	Soltu.DM.03G006400	chr03	9631372	9633844	+	2473	protein_coding	- && sp|Q9FVN0|AMT13_SOLLC Ammonium transporter 1 member 3 OS=Solanum lycopersicum OX=4081 GN=AMT1-3 PE=2 SV=1 && PF00909:Ammonium Transporter Family	NAC
Soltu.DM.06G018660	429.492	409.149	510.214	1157.63	908.277	941.952	449.618	1002.62	-1.15895	2.94008e-21	1.28322e-19	Soltu.DM.06G018660	chr06	45248679	45250296	+	1329	protein_coding	- && sp|Q1G3Q4|RITF1_ARATH Protein RGF1 INDUCIBLE TRANSCRIPTION FACTOR 1 OS=Arabidopsis thaliana OX=3702 GN=RITF1 PE=1 SV=1 && PF04640:PLATZ transcription factor	Trihelix
Soltu.DM.09G007850	171.384	246.623	147.779	621.538	515.725	672.548	188.595	603.27	-1.67396	3.50542e-21	1.52175e-19	Soltu.DM.09G007850	chr09	8038564	8040215	-	915	protein_coding	- && sp|Q9SSK9|MLP28_ARATH MLP-like protein 28 OS=Arabidopsis thaliana OX=3702 GN=MLP28 PE=1 SV=1 && PF00407:Pathogenesis-related protein Bet v I family	-
novel.720	151.768	209.771	225.444	29.6827	27.038	34.6377	195.661	30.4528	2.68309	5.98626e-21	2.58946e-19	-	chr03	54746134	54749122	-	1305	-	- && - && PF05699:hAT family C-terminal dimerisation region	-
Soltu.DM.07G007010	227.135	190.873	199.555	46.7727	30.0422	30.789	205.855	35.868	2.51515	9.848e-21	4.23726e-19	Soltu.DM.07G007010	chr07	11299304	11300663	-	1360	protein_coding	- && sp|Q54CJ4|ELOA_DICDI Elongation of fatty acids protein A OS=Dictyostelium discoideum OX=44689 GN=eloA PE=2 SV=1 && PF01151:GNS1/SUR4 family	-
Soltu.DM.06G014840	403.681	356.233	368.908	125.027	72.1014	59.6537	376.274	85.5941	2.13134	1.19031e-20	5.10338e-19	Soltu.DM.06G014840	chr06	40409454	40411862	-	883	protein_coding	- && sp|Q38832|IAA14_ARATH Auxin-responsive protein IAA14 OS=Arabidopsis thaliana OX=3702 GN=IAA14 PE=1 SV=2 && PF02309:AUX/IAA family	ARF
Soltu.DM.03G020570	547.19	546.161	436.864	204.181	130.183	154.907	510.072	163.09	1.64276	1.77269e-20	7.53377e-19	Soltu.DM.03G020570	chr03	45527476	45530601	-	2005	protein_coding	- && - && PF13460:NAD(P)H-binding	GeBP
Soltu.DM.03G032620	267.4	284.42	294.479	87.2491	53.0746	55.8051	282.1	65.3763	2.10442	2.50996e-20	1.05929e-18	Soltu.DM.03G032620	chr03	56471690	56475518	-	2128	protein_coding	- && sp|Q93Y09|SCP45_ARATH Serine carboxypeptidase-like 45 OS=Arabidopsis thaliana OX=3702 GN=SCPL45 PE=2 SV=1 && PF00450:Serine carboxypeptidase	C3H
Soltu.DM.08G015670	857.952	1031.85	1065.73	357.991	353.497	508.981	985.178	406.823	1.2762	2.87043e-20	1.20305e-18	Soltu.DM.08G015670	chr08	43414803	43420768	+	2383	protein_coding	- && sp|F4HVY0|CER1_ARATH Very-long-chain aldehyde decarbonylase CER1 OS=Arabidopsis thaliana OX=3702 GN=CER1 PE=1 SV=1 && PF04116:Fatty acid hydroxylase superfamily	C3H
Soltu.DM.03G003170	422.265	574.509	474.618	969.635	1096.54	1338.36	490.464	1134.85	-1.20875	3.24141e-20	1.35153e-18	Soltu.DM.03G003170	chr03	3062341	3066913	-	2407	protein_coding	- && sp|Q9FG33|LRKS5_ARATH Probable L-type lectin-domain containing receptor kinase S.5 OS=Arabidopsis thaliana OX=3702 GN=LECRKS5 PE=2 SV=1 && PF00069:Protein kinase domain|PF00139:Legume lectin domain	ERF
Soltu.DM.04G008300	225.07	301.428	313.895	18.889	58.0817	50.9943	280.131	42.655	2.72309	3.50114e-20	1.45483e-18	Soltu.DM.04G008300	chr04	8653380	8659956	-	2994	protein_coding	- && sp|Q9SJ20|RIR1_ARATH Ribonucleoside-diphosphate reductase large subunit OS=Arabidopsis thaliana OX=3702 GN=RNR1 PE=1 SV=1 && PF03477:ATP cone domain|PF00317:Ribonucleotide reductase, all-alpha domain|PF02867:Ribonucleotide reductase, barrel domain	-
Soltu.DM.09G025940	1405.14	1159.41	1832.67	319.314	199.28	242.464	1465.74	253.686	2.5295	3.61409e-20	1.4992e-18	Soltu.DM.09G025940	chr09	62164686	62165798	+	521	protein_coding	- && sp|P05118|ICI1_SOLLC Wound-induced proteinase inhibitor 1 OS=Solanum lycopersicum OX=4081 GN=PIIF PE=2 SV=1 && PF00280:Potato inhibitor I family	-
Soltu.DM.10G025190	167.254	151.187	202.791	30.5822	13.0183	21.1675	173.744	21.5893	2.99802	4.10929e-20	1.69592e-18	Soltu.DM.10G025190	chr10	56778195	56780533	+	1236	protein_coding	- && sp|A3F5F0|SDH_SINHE Secoisolariciresinol dehydrogenase OS=Sinopodophyllum hexandrum OX=93608 GN=SDH PE=1 SV=1 && PF13561:Enoyl-(Acyl carrier protein) reductase	Whirly
Soltu.DM.11G025560	383.033	492.301	468.146	151.112	161.227	165.491	447.827	159.277	1.49236	4.16782e-20	1.71715e-18	Soltu.DM.11G025560	chr11	45507481	45512210	-	2221	protein_coding	- && - && PF00561:alpha/beta hydrolase fold	bZIP
Soltu.DM.08G026840	249.849	258.907	202.791	54.868	43.0605	57.7294	237.182	51.886	2.19149	4.23639e-20	1.7395e-18	Soltu.DM.08G026840	chr08	56323953	56328606	-	2215	protein_coding	- && sp|Q9S746|HTH_ARATH Protein HOTHEAD OS=Arabidopsis thaliana OX=3702 GN=HTH PE=1 SV=1 && PF05199:GMC oxidoreductase|PF00732:GMC oxidoreductase	G2-like
Soltu.DM.01G006880	179.643	178.589	167.195	25.1853	35.0493	25.9782	175.142	28.7376	2.61155	4.36278e-20	1.78837e-18	Soltu.DM.01G006880	chr01	7967993	7969505	+	829	protein_coding	- && sp|P85524|KIRO_ACTDE Kirola OS=Actinidia deliciosa OX=3627 PE=1 SV=1 && PF00407:Pathogenesis-related protein Bet v I family	-
Soltu.DM.08G007260	104.276	76.5382	52.8552	383.177	282.397	352.149	77.8897	339.241	-2.12159	4.39014e-20	1.79655e-18	Soltu.DM.08G007260	chr08	13134094	13138161	-	1830	protein_coding	- && - && -	-
novel.2127	1869.74	1803.84	2390.35	5111.72	5081.14	6025.99	2021.31	5406.28	-1.41958	6.39425e-20	2.60789e-18	-	chr10	43339924	43347325	+	1954	-	- && - && -	-
Soltu.DM.04G035400	244.687	261.742	256.725	564.871	583.821	752.407	254.385	633.699	-1.31633	6.66973e-20	2.71113e-18	Soltu.DM.04G035400	chr04	66733120	66735364	+	1588	protein_coding	- && sp|A8LHA4|Y4929_FRASN Putative S-adenosyl-L-methionine-dependent methyltransferase Franean1_4929 OS=Frankia sp. (strain EAN1pec) OX=298653 GN=Franean1_4929 PE=3 SV=2 && PF04072:Leucine carboxyl methyltransferase	-
Soltu.DM.02G014660	706.184	749.318	704.376	327.409	356.501	260.745	719.96	314.885	1.19366	7.64387e-20	3.09673e-18	Soltu.DM.02G014660	chr02	29342249	29348255	-	2577	protein_coding	- && sp|Q9FK76|SBT56_ARATH Subtilisin-like protease SBT5.6 OS=Arabidopsis thaliana OX=3702 GN=SBT5.6 PE=2 SV=1 && PF00082:Subtilase family|PF17766:Fibronectin type-III domain|PF02225:PA domain|PF05922:Peptidase inhibitor I9	HB-other
Soltu.DM.05G025420	327.281	316.547	334.39	784.343	723.016	634.061	326.073	713.807	-1.13118	8.66002e-20	3.49672e-18	Soltu.DM.05G025420	chr05	53790232	53793304	+	3073	protein_coding	- && sp|Q9LX66|HERK_ARATH Receptor-like protein kinase HERK 1 OS=Arabidopsis thaliana OX=3702 GN=HERK1 PE=1 SV=1 && PF12819:Malectin-like domain|PF07714:Protein tyrosine kinase	bHLH
Soltu.DM.08G028750	338.638	311.822	218.972	877.888	823.157	646.57	289.811	782.538	-1.43171	1.13798e-19	4.58727e-18	Soltu.DM.08G028750	chr08	58066662	58074347	+	4496	protein_coding	- && sp|F4JZY1|CIP1_ARATH COP1-interactive protein 1 OS=Arabidopsis thaliana OX=3702 GN=CIP1 PE=1 SV=1 && PF07765:KIP1-like protein	-
Soltu.DM.03G034350	255.011	203.157	229.758	543.283	660.929	533.997	229.309	579.403	-1.33799	1.21762e-19	4.90017e-18	Soltu.DM.03G034350	chr03	57814359	57815229	+	871	protein_coding	- && - && -	-
Soltu.DM.02G015770	90.8541	93.5467	78.7435	264.446	344.484	325.209	87.7148	311.38	-1.82522	1.32825e-19	5.32773e-18	Soltu.DM.02G015770	chr02	30312204	30314284	-	2007	protein_coding	- && sp|Q9LWM4|CIPK5_ORYSJ CBL-interacting protein kinase 5 OS=Oryza sativa subsp. japonica OX=39947 GN=CIPK5 PE=2 SV=1 && PF00069:Protein kinase domain|PF03822:NAF domain	C2H2
Soltu.DM.09G029830	3.0973	8.50424	0	167.302	103.145	113.535	3.86718	127.994	-4.99713	1.51223e-19	6.04568e-18	Soltu.DM.09G029830	chr09	65918318	65921004	-	977	protein_coding	- && sp|Q9FQ27|TPSGB_SOLHA (E,E)-germacrene B synthase OS=Solanum habrochaites OX=62890 GN=SSTLH1 PE=1 SV=1 && PF03936:Terpene synthase family, metal binding domain|PF01397:Terpene synthase, N-terminal domain	GRAS
Soltu.DM.06G030570	206.487	196.542	269.669	583.76	526.741	616.743	224.233	575.748	-1.3631	1.68111e-19	6.70981e-18	Soltu.DM.06G030570	chr06	55626403	55627086	+	684	protein_coding	- && - && -	-
Soltu.DM.06G018120	47.4919	66.1441	28.0456	224.869	258.363	275.177	47.2272	252.803	-2.41096	2.16283e-19	8.53423e-18	Soltu.DM.06G018120	chr06	44492175	44493911	+	1737	protein_coding	- && - && PF05553:Cotton fibre expressed protein	M-type_MADS
Soltu.DM.04G038220	52.6541	31.1822	39.9111	221.271	182.256	274.215	41.2491	225.914	-2.45738	2.18118e-19	8.59264e-18	Soltu.DM.04G038220	chr04	68983974	68984913	+	940	protein_coding	- && - && PF14009:Domain of unknown function (DUF4228)	-
Soltu.DM.01G048820	237.46	359.068	312.816	46.7727	87.1225	41.3728	303.115	58.4227	2.38038	2.64101e-19	1.03705e-17	Soltu.DM.01G048820	chr01	85794213	85799562	-	2527	protein_coding	- && sp|M4ISH1|CCL6_HUMLU Probable CoA ligase CCL6 OS=Humulus lupulus OX=3486 GN=CCL6 PE=2 SV=1 && PF00501:AMP-binding enzyme	C2H2
Soltu.DM.02G015230	330.379	318.437	380.773	735.771	704.991	711.034	343.196	717.265	-1.06509	2.82953e-19	1.10928e-17	Soltu.DM.02G015230	chr02	29865050	29868218	-	3169	protein_coding	- && sp|Q9C7R6|PUB17_ARATH U-box domain-containing protein 17 OS=Arabidopsis thaliana OX=3702 GN=PUB17 PE=2 SV=1 && PF04564:U-box domain|PF00514:Armadillo/beta-catenin-like repeat	Dof
Soltu.DM.11G000590	407.811	385.526	341.941	918.365	814.145	722.58	378.426	818.363	-1.11253	3.31314e-19	1.29678e-17	Soltu.DM.11G000590	chr11	813426	815308	-	921	protein_coding	- && sp|P33191|TUB8_SOLTU Induced stolen tip protein TUB8 (Fragment) OS=Solanum tuberosum OX=4113 GN=TUB8 PE=2 SV=1 && -	-
Soltu.DM.01G033040	328.314	407.259	348.413	703.39	808.136	878.449	361.328	796.658	-1.13884	3.55591e-19	1.38955e-17	Soltu.DM.01G033040	chr01	72817087	72823115	-	3165	protein_coding	- && sp|Q50EK3|C04C1_PINTA Cytochrome P450 704C1 OS=Pinus taeda OX=3352 GN=CYP704C1 PE=2 SV=1 && PF00067:Cytochrome P450	bHLH
Soltu.DM.01G039060	264.303	269.301	346.255	640.427	727.022	664.851	293.286	677.433	-1.20918	4.29791e-19	1.67412e-17	Soltu.DM.01G039060	chr01	77844215	77848977	+	1734	protein_coding	- && sp|Q9ZWA6|IDD3_ARATH Zinc finger protein MAGPIE OS=Arabidopsis thaliana OX=3702 GN=MGP PE=1 SV=1 && -	C2H2
Soltu.DM.01G025570	375.806	257.962	284.771	91.7465	76.107	67.351	306.18	78.4015	1.96301	4.80058e-19	1.86393e-17	Soltu.DM.01G025570	chr01	65008780	65009438	-	659	protein_coding	- && sp|P59226|H32_ARATH Histone H3.2 OS=Arabidopsis thaliana OX=3702 GN=HTR2 PE=1 SV=2 && PF00125:Core histone H2A/H2B/H3/H4	BBR-BPC
Soltu.DM.11G012310	1262.67	1646.99	1877.98	4295	4467.28	4288.33	1595.88	4350.2	-1.44681	5.3577e-19	2.06702e-17	Soltu.DM.11G012310	chr11	14497763	14499355	-	1593	protein_coding	- && sp|Q9C7G4|TCP22_ARATH Transcription factor TCP22 OS=Arabidopsis thaliana OX=3702 GN=TCP22 PE=2 SV=1 && PF03634:TCP family transcription factor	TCP
Soltu.DM.03G000840	44119	40694.7	33133.7	19135.4	18303.7	17589.2	39315.8	18342.8	1.0999	7.51173e-19	2.88429e-17	Soltu.DM.03G000840	chr03	805103	806210	+	1108	protein_coding	- && sp|P07369|CB2G_SOLLC Chlorophyll a-b binding protein 3C, chloroplastic OS=Solanum lycopersicum OX=4081 GN=CAB3C PE=3 SV=1 && PF00504:Chlorophyll A-B binding protein	ERF
Soltu.DM.01G026650	44.3946	48.1907	36.675	193.387	190.267	264.593	43.0868	216.083	-2.3229	7.5535e-19	2.89118e-17	Soltu.DM.01G026650	chr01	66314815	66315996	-	1182	protein_coding	- && - && -	-
Soltu.DM.01G021970	171.384	145.517	156.408	380.478	501.705	440.668	157.77	440.95	-1.48284	7.84661e-19	2.98454e-17	Soltu.DM.01G021970	chr01	59793619	59794982	-	1364	protein_coding	- && sp|O04133|SRC2_SOYBN Protein SRC2 OS=Glycine max OX=3847 GN=SRC2 PE=2 SV=1 && PF00168:C2 domain	-
Soltu.DM.02G008950	168.287	279.695	208.185	631.432	546.769	662.926	218.722	613.709	-1.48601	8.18675e-19	3.10904e-17	Soltu.DM.02G008950	chr02	23823819	23830580	-	2491	protein_coding	- && sp|Q1PET6|ICML2_ARATH Probable isoprenylcysteine alpha-carbonyl methylesterase ICMEL2 OS=Arabidopsis thaliana OX=3702 GN=ICMEL2 PE=2 SV=1 && PF07859:alpha/beta hydrolase fold	-
Soltu.DM.05G019710	562.676	583.958	584.643	1170.22	988.39	1415.33	577.092	1191.31	-1.04588	8.93729e-19	3.38877e-17	Soltu.DM.05G019710	chr05	47717537	47721879	+	648	protein_coding	- && - && PF10184:Uncharacterized conserved protein (DUF2358)	-
Soltu.DM.01G049180	523.444	396.865	310.659	1106.35	1116.57	876.525	410.322	1033.15	-1.3317	9.24608e-19	3.50039e-17	Soltu.DM.01G049180	chr01	86028189	86031831	+	1982	protein_coding	- && sp|Q8VZ80|PLT5_ARATH Polyol transporter 5 OS=Arabidopsis thaliana OX=3702 GN=PLT5 PE=1 SV=2 && PF00083:Sugar (and other) transporter	ERF
Soltu.DM.06G029660	170.351	111.5	111.104	11.6932	15.0211	8.65941	130.985	11.7912	3.47633	1.17938e-18	4.43721e-17	Soltu.DM.06G029660	chr06	54751063	54752571	-	863	protein_coding	- && - && -	-
Soltu.DM.04G020720	253.979	285.365	239.466	648.522	582.819	553.24	259.603	594.861	-1.19509	1.20267e-18	4.51783e-17	Soltu.DM.04G020720	chr04	47724300	47726111	-	1730	protein_coding	- && sp|A6YIH8|C7D55_HYOMU Premnaspirodiene oxygenase OS=Hyoscyamus muticus OX=35626 GN=CYP71D55 PE=1 SV=1 && PF00067:Cytochrome P450	bHLH
Soltu.DM.01G034750	276.692	240.009	346.255	677.305	639.9	821.682	287.652	712.962	-1.31188	1.51432e-18	5.67097e-17	Soltu.DM.01G034750	chr01	74285181	74287496	-	1509	protein_coding	- && sp|Q9SUP6|WRK53_ARATH Probable WRKY transcription factor 53 OS=Arabidopsis thaliana OX=3702 GN=WRKY53 PE=1 SV=1 && PF03106:WRKY DNA -binding domain	WRKY
Soltu.DM.05G000280	748.514	765.382	736.737	400.267	334.47	381.976	750.211	372.238	1.01015	1.57699e-18	5.8966e-17	Soltu.DM.05G000280	chr05	270131	276886	-	3000	protein_coding	- && sp|Q9C533|ZDHC1_ARATH Probable protein S-acyltransferase 22 OS=Arabidopsis thaliana OX=3702 GN=PAT22 PE=2 SV=2 && PF01529:DHHC palmitoyltransferase	MIKC_MADS
Soltu.DM.06G003170	632.882	612.305	750.76	259.948	241.339	328.096	665.316	276.461	1.26617	1.69662e-18	6.32442e-17	Soltu.DM.06G003170	chr06	3645718	3654307	-	1767	protein_coding	- && sp|Q93Z81|CAX3_ARATH Vacuolar cation/proton exchanger 3 OS=Arabidopsis thaliana OX=3702 GN=CAX3 PE=1 SV=1 && PF01699:Sodium/calcium exchanger protein	ERF
Soltu.DM.02G028420	125.957	193.708	115.418	527.992	394.555	522.451	145.028	481.666	-1.728	1.92812e-18	7.17634e-17	Soltu.DM.02G028420	chr02	41067310	41070531	+	2179	protein_coding	- && sp|P47927|AP2_ARATH Floral homeotic protein APETALA 2 OS=Arabidopsis thaliana OX=3702 GN=AP2 PE=1 SV=1 && PF00847:AP2 domain	AP2
Soltu.DM.02G034230	241.589	311.822	276.141	57.5664	81.114	79.859	276.518	72.8465	1.92805	2.02999e-18	7.53238e-17	Soltu.DM.02G034230	chr02	45504314	45505726	+	1413	protein_coding	- && sp|P49730|RIR2_TOBAC Ribonucleoside-diphosphate reductase small chain OS=Nicotiana tabacum OX=4097 PE=2 SV=1 && PF00268:Ribonucleotide reductase, small chain	-
Soltu.DM.10G001930	706.184	668.055	697.904	254.552	357.503	306.928	690.715	306.327	1.17477	2.58289e-18	9.54019e-17	Soltu.DM.10G001930	chr10	1469812	1473117	-	1376	protein_coding	- && sp|Q02764|RK24_TOBAC 50S ribosomal protein L24, chloroplastic OS=Nicotiana tabacum OX=4097 GN=RPL24 PE=1 SV=1 && PF00467:KOW motif|PF17136:Ribosomal proteins 50S L24/mitochondrial 39S L24	-
novel.2387	74.3352	101.106	71.1927	268.044	324.456	292.496	82.2113	294.999	-1.83849	2.61433e-18	9.64163e-17	-	chr11	4978959	4979819	-	833	-	- && - && -	-
Soltu.DM.08G001370	359.287	283.475	302.03	83.6512	96.1352	106.799	314.93	95.5286	1.72191	2.786e-18	1.02592e-16	Soltu.DM.08G001370	chr08	1836281	1838264	+	799	protein_coding	- && sp|Q9S9V8|FBL9_ARATH Putative F-box/LRR-repeat protein 9 OS=Arabidopsis thaliana OX=3702 GN=FBL9 PE=4 SV=1 && PF00646:F-box domain	C3H
Soltu.DM.07G025630	1063.41	934.522	939.528	452.436	401.565	557.089	979.152	470.363	1.05735	3.59616e-18	1.31626e-16	Soltu.DM.07G025630	chr07	55267168	55269026	+	1680	protein_coding	- && sp|P09607|PME21_SOLLC Pectinesterase 2.1 OS=Solanum lycopersicum OX=4081 GN=PME2.1 PE=2 SV=2 && PF04043:Plant invertase/pectin methylesterase inhibitor|PF01095:Pectinesterase	Trihelix
Soltu.DM.11G008490	13.4216	24.5678	8.62942	159.207	161.227	122.194	15.5396	147.543	-3.23013	3.68097e-18	1.34527e-16	Soltu.DM.11G008490	chr11	8195522	8198001	-	2480	protein_coding	- && sp|Q25AG3|LERK3_ORYSI G-type lectin S-receptor-like serine/threonine-protein kinase LECRK3 OS=Oryza sativa subsp. indica OX=39946 GN=LECRK3 PE=3 SV=2 && PF00069:Protein kinase domain|PF00954:S-locus glycoprotein domain|PF01453:D-mannose binding lecti	GRAS
Soltu.DM.02G006510	79.4974	90.7119	48.5405	314.816	251.353	341.566	72.9166	302.579	-2.04809	3.76963e-18	1.3756e-16	Soltu.DM.02G006510	chr02	20118872	20120096	+	1146	protein_coding	- && sp|Q9SND9|Y3028_ARATH Uncharacterized acetyltransferase At3g50280 OS=Arabidopsis thaliana OX=3702 GN=At3g50280 PE=3 SV=1 && PF02458:Transferase family	NAC
Soltu.DM.01G050930	161.06	261.742	223.286	51.2701	32.0451	32.7133	215.363	38.6762	2.4731	4.14757e-18	1.50898e-16	Soltu.DM.01G050930	chr01	87425270	87427507	+	1745	protein_coding	- && sp|A0A1P8B554|THLP1_ARATH Thaumatin-like protein 1 OS=Arabidopsis thaliana OX=3702 GN=TLP1 PE=2 SV=1 && PF00314:Thaumatin family	MYB
Soltu.DM.10G019640	265.335	260.797	262.119	87.2491	67.0943	68.3131	262.75	74.2189	1.82115	4.72518e-18	1.71143e-16	Soltu.DM.10G019640	chr10	51129224	51132706	+	1612	protein_coding	- && sp|Q9LY48|JOX3_ARATH Jasmonate-induced oxygenase 3 OS=Arabidopsis thaliana OX=3702 GN=JOX3 PE=1 SV=1 && PF03171:2OG-Fe(II) oxygenase superfamily|PF14226:non-haem dioxygenase in morphine synthesis N-terminal	Dof
Soltu.DM.09G021770	259.141	261.742	270.748	49.4712	47.0662	86.5941	263.877	61.0438	2.11238	5.36561e-18	1.93473e-16	Soltu.DM.09G021770	chr09	57029243	57030692	-	1305	protein_coding	- && - && -	-
Soltu.DM.07G022200	21.6811	18.8983	37.7537	174.498	149.21	186.658	26.111	170.122	-2.71359	7.12601e-18	2.55054e-16	Soltu.DM.07G022200	chr07	52320165	52321176	+	820	protein_coding	- && - && -	-
Soltu.DM.08G002960	216.811	164.415	241.624	17.9895	44.0619	38.4863	207.617	33.5126	2.63765	7.61052e-18	2.71595e-16	Soltu.DM.08G002960	chr08	3548641	3558346	-	1814	protein_coding	- && sp|Q8W488|DTX21_ARATH Protein DETOXIFICATION 21 OS=Arabidopsis thaliana OX=3702 GN=DTX21 PE=1 SV=1 && PF01554:MatE	HD-ZIP
Soltu.DM.08G012560	272.562	144.572	182.296	628.733	611.86	545.543	199.81	595.379	-1.57716	8.30338e-18	2.95452e-16	Soltu.DM.08G012560	chr08	37899345	37902530	-	1588	protein_coding	- && sp|O22822|U74F2_ARATH UDP-glycosyltransferase 74F2 OS=Arabidopsis thaliana OX=3702 GN=UGT74F2 PE=1 SV=1 && PF00201:UDP-glucoronosyl and UDP-glucosyl transferase	WRKY
Soltu.DM.01G035500	28.9081	34.9619	18.3375	134.921	190.267	229.956	27.4025	185.048	-2.74701	8.35305e-18	2.96784e-16	Soltu.DM.01G035500	chr01	74975842	74976171	+	330	protein_coding	- && sp|Q9ZUZ3|SAU32_ARATH Auxin-responsive protein SAUR32 OS=Arabidopsis thaliana OX=3702 GN=SAUR32 PE=2 SV=1 && PF02519:Auxin responsive protein	NF-YC
Soltu.DM.09G031320	119.762	116.225	153.172	13.4921	14.0197	18.281	129.72	15.2643	3.08732	8.87636e-18	3.14916e-16	Soltu.DM.09G031320	chr09	67077448	67079794	+	1179	protein_coding	- && sp|Q9SEE4|PIRL_SOLLC Pirin-like protein OS=Solanum lycopersicum OX=4081 PE=2 SV=1 && PF05726:Pirin C-terminal cupin domain|PF02678:Pirin	-
Soltu.DM.03G033840	8.25947	17.0085	5.39339	166.403	102.144	123.156	10.2204	130.568	-3.65529	1.1159e-17	3.94172e-16	Soltu.DM.03G033840	chr03	57383170	57384948	+	1438	protein_coding	- && sp|Q8GWK7|BEE3_ARATH Transcription factor BEE 3 OS=Arabidopsis thaliana OX=3702 GN=BEE3 PE=2 SV=1 && -	bHLH
Soltu.DM.08G027040	46.4595	55.75	61.4846	261.747	198.279	222.258	54.5647	227.428	-2.06093	1.34108e-17	4.7097e-16	Soltu.DM.08G027040	chr08	56549378	56551370	+	1748	protein_coding	- && sp|Q9FXW4|C80B2_COPJA Probable (S)-N-methylcoclaurine 3'-hydroxylase isozyme 2 OS=Coptis japonica OX=3442 GN=CYP80B2 PE=2 SV=1 && PF00067:Cytochrome P450	G2-like
Soltu.DM.06G029140	294.243	356.233	312.816	93.5455	113.159	109.686	321.098	105.463	1.60859	1.37823e-17	4.83317e-16	Soltu.DM.06G029140	chr06	54311841	54317295	+	2558	protein_coding	- && sp|A7LXU3|BGH3B_BACO1 Beta-glucosidase BoGH3B OS=Bacteroides ovatus (strain ATCC 8483 / DSM 1896 / JCM 5824 / NCTC 11153) OX=411476 GN=BACOVA_02659 PE=1 SV=1 && PF00933:Glycosyl hydrolase family 3 N terminal domain|PF01915:Glycosyl hydrolase family 3	C2H2
Soltu.DM.02G018230	674.179	890.111	901.774	332.806	339.477	420.463	822.021	364.249	1.17464	1.75097e-17	6.12258e-16	Soltu.DM.02G018230	chr02	32649364	32650163	-	800	protein_coding	- && - && -	-
Soltu.DM.05G025140	228.168	206.937	183.375	31.4816	43.0605	54.843	206.16	43.1284	2.26058	1.75641e-17	6.13279e-16	Soltu.DM.05G025140	chr05	53562836	53563147	+	312	protein_coding	- && sp|Q71V09|H4_CAPAN Histone H4 OS=Capsicum annuum OX=4072 PE=3 SV=3 && PF15511:Centromere kinetochore component CENP-T histone fold	CO-like
Soltu.DM.09G002840	172.416	162.526	169.352	464.129	411.579	393.522	168.098	423.077	-1.33261	1.98054e-17	6.87579e-16	Soltu.DM.09G002840	chr09	2282684	2283965	-	1282	protein_coding	- && - && PF04520:Senescence regulator	-
Soltu.DM.07G017600	225.07	316.547	366.75	1.79895	0	0	302.789	0.59965	8.89919	1.98747e-17	6.88999e-16	Soltu.DM.07G017600	chr07	48127360	48128319	-	960	protein_coding	- && - && -	-
Soltu.DM.06G032890	51.6217	51.9704	22.6522	268.943	243.342	182.81	42.0814	231.698	-2.45461	2.60256e-17	8.94566e-16	Soltu.DM.06G032890	chr06	57427540	57429020	-	1481	protein_coding	- && sp|O04682|PTI6_SOLLC Pathogenesis-related genes transcriptional activator PTI6 OS=Solanum lycopersicum OX=4081 GN=PTI6 PE=2 SV=1 && PF00847:AP2 domain	ERF
Soltu.DM.04G033320	299.406	368.517	451.966	869.793	770.083	840.925	373.296	826.934	-1.14871	2.78412e-17	9.55619e-16	Soltu.DM.04G033320	chr04	64913534	64915391	+	1752	protein_coding	- && sp|Q9STX0|WRKY7_ARATH Probable WRKY transcription factor 7 OS=Arabidopsis thaliana OX=3702 GN=WRKY7 PE=1 SV=1 && PF03106:WRKY DNA -binding domain|PF10533:Plant zinc cluster domain	WRKY
Soltu.DM.12G012100	36.1352	32.1271	12.9441	143.916	235.331	195.318	27.0688	191.522	-2.81447	2.93964e-17	1.00615e-15	Soltu.DM.12G012100	chr12	13203539	13206021	+	1196	protein_coding	- && sp|Q8GZ13|BEE1_ARATH Transcription factor BEE 1 OS=Arabidopsis thaliana OX=3702 GN=BEE1 PE=1 SV=1 && -	bHLH
Soltu.DM.03G037350	423.298	348.674	307.423	753.761	839.18	726.429	359.798	773.123	-1.10285	3.03111e-17	1.03454e-15	Soltu.DM.03G037350	chr03	60123685	60126453	+	1475	protein_coding	- && sp|Q54IP0|DNJC7_DICDI DnaJ homolog subfamily C member 7 homolog OS=Dictyostelium discoideum OX=44689 GN=dnajc7 PE=1 SV=1 && PF00226:DnaJ domain	C2H2
Soltu.DM.03G021620	77.4325	59.5297	48.5405	239.261	263.37	226.107	61.8342	242.913	-1.97263	3.65626e-17	1.24267e-15	Soltu.DM.03G021620	chr03	46472766	46473077	-	312	protein_coding	- && - && -	-
Soltu.DM.06G018950	107.373	117.17	128.363	277.038	569.801	478.192	117.635	441.677	-1.90801	3.97111e-17	1.34779e-15	Soltu.DM.06G018950	chr06	45611634	45617677	-	2246	protein_coding	- && sp|Q8VWZ7|C76B6_CATRO Geraniol 8-hydroxylase OS=Catharanthus roseus OX=4058 GN=CYP76B6 PE=1 SV=1 && PF00067:Cytochrome P450	HSF
Soltu.DM.09G002970	113.568	87.8772	154.251	406.563	333.469	424.311	118.565	388.114	-1.71569	4.64526e-17	1.56131e-15	Soltu.DM.09G002970	chr09	2367376	2369888	-	1559	protein_coding	- && sp|Q84MB3|ACCH1_ARATH 1-aminocyclopropane-1-carboxylate oxidase homolog 1 OS=Arabidopsis thaliana OX=3702 GN=At1g06620 PE=2 SV=1 && PF03171:2OG-Fe(II) oxygenase superfamily|PF14226:non-haem dioxygenase in morphine synthesis N-terminal	Dof
Soltu.DM.05G013430	280.822	240.954	225.444	69.2596	51.0718	76.0104	249.073	65.4473	1.92618	4.67094e-17	1.56777e-15	Soltu.DM.05G013430	chr05	19387026	19389017	+	1438	protein_coding	- && sp|O81016|AB32G_ARATH ABC transporter G family member 32 OS=Arabidopsis thaliana OX=3702 GN=ABCG32 PE=1 SV=1 && PF01061:ABC-2 type transporter	MYB_related
Soltu.DM.08G018970	83.6271	91.6568	79.8221	339.102	337.474	228.993	85.0354	301.857	-1.82648	4.8976e-17	1.64157e-15	Soltu.DM.08G018970	chr08	47775041	47777029	+	1136	protein_coding	- && sp|P0C042|Y4597_ARATH Uncharacterized protein At4g15970 OS=Arabidopsis thaliana OX=3702 GN=At4g15970 PE=2 SV=1 && PF03407:Nucleotide-diphospho-sugar transferase	-
Soltu.DM.01G035080	177.579	153.076	263.197	33.2806	6.00845	25.9782	197.951	21.7558	3.1737	5.85644e-17	1.95217e-15	Soltu.DM.01G035080	chr01	74547866	74552257	+	1684	protein_coding	- && sp|Q5KS41|WSD11_ARATH Wax ester synthase/diacylglycerol acyltransferase 11 OS=Arabidopsis thaliana OX=3702 GN=WSD11 PE=1 SV=1 && PF03007:Wax ester synthase-like Acyl-CoA acyltransferase domain|PF06974:Protein of unknown function (DUF1298)	-
Soltu.DM.11G017160	299.406	397.81	401.268	783.443	858.207	715.845	366.161	785.832	-1.10122	7.21734e-17	2.39594e-15	Soltu.DM.11G017160	chr11	33371836	33378134	+	1171	protein_coding	- && - && PF09835:Uncharacterized protein conserved in bacteria (DUF2062)	-
Soltu.DM.04G033800	147.638	251.348	236.23	43.1748	24.0338	45.2214	211.739	37.4767	2.49468	8.08595e-17	2.68063e-15	Soltu.DM.04G033800	chr04	65382321	65388727	-	1623	protein_coding	- && sp|Q2V465|SCP11_ARATH Serine carboxypeptidase-like 11 OS=Arabidopsis thaliana OX=3702 GN=SCPL11 PE=2 SV=2 && PF00450:Serine carboxypeptidase	C3H
Soltu.DM.11G013360	97.0487	111.5	146.7	9.89423	15.0211	3.84863	118.416	9.58799	3.63115	9.06334e-17	2.98832e-15	Soltu.DM.11G013360	chr11	17332181	17334715	+	1541	protein_coding	- && sp|Q8L5Z1|GDL17_ARATH GDSL esterase/lipase At1g33811 OS=Arabidopsis thaliana OX=3702 GN=At1g33811 PE=2 SV=1 && PF00657:GDSL-like Lipase/Acylhydrolase	ERF
Soltu.DM.11G008600	414.006	446.945	350.57	133.122	173.244	125.08	403.84	143.815	1.49209	1.18364e-16	3.8555e-15	Soltu.DM.11G008600	chr11	8279905	8287869	-	4608	protein_coding	- && sp|O48947|CESA2_ARATH Cellulose synthase A catalytic subunit 2 [UDP-forming] OS=Arabidopsis thaliana OX=3702 GN=CESA2 PE=1 SV=1 && -	LBD
Soltu.DM.02G016630	241.589	182.369	215.736	55.7675	32.0451	19.2431	213.231	35.6852	2.57189	1.20308e-16	3.90309e-15	Soltu.DM.02G016630	chr02	31140446	31143653	+	1770	protein_coding	- && sp|Q9FJ41|GDL85_ARATH GDSL esterase/lipase At5g45950 OS=Arabidopsis thaliana OX=3702 GN=At5g45950 PE=2 SV=1 && PF00657:GDSL-like Lipase/Acylhydrolase	M-type_MADS
Soltu.DM.05G021250	195.13	139.848	163.959	396.669	453.638	451.252	166.312	433.853	-1.38464	1.21556e-16	3.9383e-15	Soltu.DM.05G021250	chr05	49605494	49608343	+	1686	protein_coding	- && sp|Q940J1|ATB16_ARATH Homeobox-leucine zipper protein ATHB-16 OS=Arabidopsis thaliana OX=3702 GN=ATHB-16 PE=2 SV=2 && PF00046:Homeodomain|PF02183:Homeobox associated leucine zipper	HD-ZIP
Soltu.DM.03G026390	86.7244	86.9322	55.0126	297.726	252.355	272.29	76.2231	274.124	-1.84313	1.23131e-16	3.98404e-15	Soltu.DM.03G026390	chr03	51325337	51326909	-	1573	protein_coding	- && - && PF07816:Protein of unknown function (DUF1645)	C2H2
Soltu.DM.01G012180	485.244	461.119	556.598	182.594	173.244	239.577	500.987	198.471	1.33519	1.24744e-16	4.03084e-15	Soltu.DM.01G012180	chr01	22299287	22301339	-	1370	protein_coding	- && - && PF04819:Family of unknown function (DUF716)	-
Soltu.DM.12G001150	637.011	592.462	619.161	210.477	283.398	306.928	616.211	266.935	1.20848	1.50004e-16	4.815e-15	Soltu.DM.12G001150	chr12	1057629	1067651	+	2414	protein_coding	- && sp|Q93WI0|STR12_ARATH Rhodanese-like/PpiC domain-containing protein 12, chloroplastic OS=Arabidopsis thaliana OX=3702 GN=At5g19370 PE=1 SV=1 && PF13616:PPIC-type PPIASE domain|PF00581:Rhodanese-like domain	-
Soltu.DM.03G005020	98.0812	93.5467	104.632	337.303	355.5	251.123	98.7532	314.642	-1.67286	1.73563e-16	5.56386e-15	Soltu.DM.03G005020	chr03	5454572	5455639	-	663	protein_coding	- && sp|Q9LSK9|Y5566_ARATH Uncharacterized protein At5g65660 OS=Arabidopsis thaliana OX=3702 GN=At5g65660 PE=2 SV=1 && -	-
Soltu.DM.11G016150	71.2379	65.1992	42.0684	237.462	217.305	254.972	59.5018	236.58	-1.98791	1.86147e-16	5.9359e-15	Soltu.DM.11G016150	chr11	30035676	30040615	-	1209	protein_coding	- && - && PF04720:PDDEXK-like family of unknown function	-
Soltu.DM.06G017790	688.633	724.75	876.965	355.293	402.566	360.809	763.449	372.889	1.03378	1.92847e-16	6.1415e-15	Soltu.DM.06G017790	chr06	44042624	44043412	-	789	protein_coding	- && sp|P14009|14KD_DAUCA 14 kDa proline-rich protein DC2.15 OS=Daucus carota OX=4039 PE=2 SV=1 && PF14547:Hydrophobic seed protein	Trihelix
Soltu.DM.04G009980	499.698	374.187	405.583	795.136	896.26	873.639	426.489	855.012	-1.00394	2.01511e-16	6.40901e-15	Soltu.DM.04G009980	chr04	10456153	10458138	-	1433	protein_coding	- && - && -	-
Soltu.DM.02G015410	101.178	124.729	79.8221	7.1958	1.00141	0	101.91	2.7324	5.17373	2.05122e-16	6.51531e-15	Soltu.DM.02G015410	chr02	30082727	30087586	+	3338	protein_coding	- && sp|Q8LPK5|CESA8_ARATH Cellulose synthase A catalytic subunit 8 [UDP-forming] OS=Arabidopsis thaliana OX=3702 GN=CESA8 PE=1 SV=1 && PF03552:Cellulose synthase|PF14569:Zinc-binding RING-finger	G2-like
Soltu.DM.10G017880	444.979	502.695	437.943	178.996	144.203	212.637	461.872	178.612	1.3703	2.09428e-16	6.64339e-15	Soltu.DM.10G017880	chr10	48519474	48526348	-	661	protein_coding	- && sp|P24091|CHI2_TOBAC Endochitinase B OS=Nicotiana tabacum OX=4097 GN=CHN50 PE=1 SV=1 && PF00182:Chitinase class I	-
Soltu.DM.09G030000	299.406	315.602	381.852	103.44	120.169	68.3131	332.286	97.3073	1.77195	2.14081e-16	6.78212e-15	Soltu.DM.09G030000	chr09	66096208	66098531	-	1171	protein_coding	- && sp|P35694|XTH2_SOYBN Xyloglucan endotransglucosylase/hydrolase 2 OS=Glycine max OX=3847 PE=2 SV=1 && PF00722:Glycosyl hydrolases family 16|PF06955:Xyloglucan endo-transglycosylase (XET) C-terminus	C2H2
Soltu.DM.03G023520	476.984	377.966	570.62	175.398	95.1337	160.68	475.19	143.737	1.7215	2.82136e-16	8.88014e-15	Soltu.DM.03G023520	chr03	48790903	48792286	-	573	protein_coding	- && sp|P16348|API11_SOLTU Aspartic protease inhibitor 11 OS=Solanum tuberosum OX=4113 PE=1 SV=1 && PF00197:Trypsin and protease inhibitor	-
Soltu.DM.03G024040	319.022	388.36	428.235	76.4554	77.1084	148.172	378.539	100.579	1.91267	2.9139e-16	9.15955e-15	Soltu.DM.03G024040	chr03	49304162	49308431	+	2920	protein_coding	- && sp|Q8RXN0|AB11G_ARATH ABC transporter G family member 11 OS=Arabidopsis thaliana OX=3702 GN=ABCG11 PE=1 SV=1 && -	TCP
Soltu.DM.12G026740	8979.07	11629.1	13934.4	4253.62	4132.81	4061.26	11514.2	4149.23	1.47247	2.94179e-16	9.23525e-15	Soltu.DM.12G026740	chr12	56693085	56694575	-	1018	protein_coding	- && sp|Q00451|PRF1_SOLLC 36.4 kDa proline-rich protein OS=Solanum lycopersicum OX=4081 GN=TPRP-F1 PE=2 SV=1 && PF14547:Hydrophobic seed protein	Trihelix
Soltu.DM.07G028530	20.6487	38.7415	19.4162	156.509	172.242	152.983	26.2688	160.578	-2.60067	3.76151e-16	1.17327e-14	Soltu.DM.07G028530	chr07	57468938	57469327	+	390	protein_coding	- && sp|Q9LTV3|SAU72_ARATH Auxin-responsive protein SAUR72 OS=Arabidopsis thaliana OX=3702 GN=SAUR72 PE=1 SV=1 && PF02519:Auxin responsive protein	bHLH
Soltu.DM.03G022970	249.849	339.225	194.162	62.0638	73.1028	46.1835	261.079	60.45	2.11324	3.96581e-16	1.23383e-14	Soltu.DM.03G022970	chr03	47899935	47902267	-	1878	protein_coding	- && sp|Q9SUQ3|Y4374_ARATH Probable inactive receptor kinase At4g23740 OS=Arabidopsis thaliana OX=3702 GN=At4g23740 PE=1 SV=1 && PF12799:Leucine Rich repeats (2 copies)|PF00069:Protein kinase domain|PF08263:Leucine rich repeat N-terminal domain	S1Fa-like
Soltu.DM.01G025870	425.363	471.513	584.643	947.148	920.294	1117.06	493.84	994.835	-1.01145	3.98077e-16	1.23689e-14	Soltu.DM.01G025870	chr01	65422382	65425570	+	3039	protein_coding	- && sp|A0A1P8BH59|PICBP_ARATH Calmodulin binding protein PICBP OS=Arabidopsis thaliana OX=3702 GN=PICBP PE=2 SV=1 && PF07839:Plant calmodulin-binding domain	M-type_MADS
Soltu.DM.02G014020	9541.75	11219	9903.34	4604.42	5236.36	3874.61	10221.4	4571.79	1.16082	4.94572e-16	1.525e-14	Soltu.DM.02G014020	chr02	28668836	28669864	+	1029	protein_coding	- && sp|P07370|CB2B_SOLLC Chlorophyll a-b binding protein 1B, chloroplastic OS=Solanum lycopersicum OX=4081 GN=CAB1B PE=3 SV=1 && PF00504:Chlorophyll A-B binding protein	M-type_MADS
Soltu.DM.06G029160	421.233	443.165	461.674	128.625	208.293	134.702	442.024	157.207	1.49417	6.36433e-16	1.95251e-14	Soltu.DM.06G029160	chr06	54323875	54329027	+	2600	protein_coding	- && sp|A7LXU3|BGH3B_BACO1 Beta-glucosidase BoGH3B OS=Bacteroides ovatus (strain ATCC 8483 / DSM 1896 / JCM 5824 / NCTC 11153) OX=411476 GN=BACOVA_02659 PE=1 SV=1 && PF01915:Glycosyl hydrolase family 3 C-terminal domain|PF00933:Glycosyl hydrolase family 3	C2H2
Soltu.DM.09G025530	277.725	253.237	234.073	31.4816	79.1112	26.9404	255.012	45.8444	2.48246	6.73027e-16	2.05956e-14	Soltu.DM.09G025530	chr09	61613946	61616845	-	2057	protein_coding	- && sp|Q9FG87|KCS20_ARATH 3-ketoacyl-CoA synthase 20 OS=Arabidopsis thaliana OX=3702 GN=KCS20 PE=2 SV=1 && PF08541:3-Oxoacyl-[acyl-carrier-protein (ACP)] synthase III C terminal|PF08392:FAE1/Type III polyketide synthase-like protein	-
Soltu.DM.07G000030	398.519	447.89	335.469	106.138	59.0831	144.324	393.959	103.182	1.93155	6.85567e-16	2.09266e-14	Soltu.DM.07G000030	chr07	328578	334545	-	2627	protein_coding	- && sp|O80786|MCM5_ARATH DNA replication licensing factor MCM5 OS=Arabidopsis thaliana OX=3702 GN=MCM5 PE=1 SV=1 && PF00493:MCM P-loop domain|PF14551:MCM N-terminal domain|PF17855:MCM AAA-lid domain|PF17207:MCM OB domain	-
novel.852	16.5189	19.8432	33.439	139.419	168.237	137.588	23.2671	148.415	-2.67972	7.57384e-16	2.30608e-14	-	chr04	57268912	57269383	+	317	-	- && - && -	-
Soltu.DM.06G002500	216.811	181.424	195.241	26.0848	41.0577	55.8051	197.825	40.9825	2.27491	8.65217e-16	2.63111e-14	Soltu.DM.06G002500	chr06	2893309	2895460	-	1696	protein_coding	- && sp|O22822|U74F2_ARATH UDP-glycosyltransferase 74F2 OS=Arabidopsis thaliana OX=3702 GN=UGT74F2 PE=1 SV=1 && PF00201:UDP-glucoronosyl and UDP-glucosyl transferase	HB-other
Soltu.DM.02G027970	179.643	192.763	192.005	573.865	403.567	448.365	188.137	475.266	-1.33786	8.69563e-16	2.64101e-14	Soltu.DM.02G027970	chr02	40703900	40705674	+	1775	protein_coding	- && - && -	-
Soltu.DM.08G006570	114.6	162.526	176.903	358.891	463.652	470.495	151.343	431.012	-1.50939	8.98959e-16	2.72348e-14	Soltu.DM.08G006570	chr08	10002781	10003584	+	804	protein_coding	- && - && -	-
Soltu.DM.02G034380	565.773	494.191	555.519	229.366	270.38	250.161	538.494	249.969	1.10767	9.19894e-16	2.77996e-14	Soltu.DM.02G034380	chr02	45618100	45619710	-	1134	protein_coding	- && - && PF01190:Pollen proteins Ole e I like	Nin-like
Soltu.DM.02G025200	309.73	273.081	376.458	641.326	684.963	692.753	319.756	673.014	-1.07574	1.00776e-15	3.03791e-14	Soltu.DM.02G025200	chr02	38390143	38393322	-	2942	protein_coding	- && sp|A0A024B7I0|SCL7_POPEU SCARECROW-LIKE protein 7 OS=Populus euphratica OX=75702 GN=SCL7 PE=2 SV=1 && PF03514:GRAS domain family	GRAS
Soltu.DM.01G033740	110.47	130.398	182.296	19.7885	19.0267	25.0161	141.055	21.2771	2.72793	1.52234e-15	4.56646e-14	Soltu.DM.01G033740	chr01	73388651	73390927	-	2210	protein_coding	- && sp|O23066|C86A2_ARATH Cytochrome P450 86A2 OS=Arabidopsis thaliana OX=3702 GN=CYP86A2 PE=1 SV=1 && PF00067:Cytochrome P450	G2-like
Soltu.DM.01G041410	145.573	137.013	223.286	526.193	491.691	407.955	168.624	475.28	-1.49845	1.83341e-15	5.45238e-14	Soltu.DM.01G041410	chr01	79890629	79895176	-	3019	protein_coding	- && sp|Q8RWS6|FRO6_ARATH Ferric reduction oxidase 6 OS=Arabidopsis thaliana OX=3702 GN=FRO6 PE=2 SV=1 && PF01794:Ferric reductase like transmembrane component|PF08030:Ferric reductase NAD binding domain|PF08022:FAD-binding domain	NAC
Soltu.DM.06G031970	228.168	264.576	241.624	61.1643	85.1197	74.0861	244.789	73.4567	1.73989	2.20658e-15	6.53812e-14	Soltu.DM.06G031970	chr06	56737744	56739621	-	1221	protein_coding	- && sp|O82797|PCNA_TOBAC Proliferating cell nuclear antigen OS=Nicotiana tabacum OX=4097 GN=PCNA PE=2 SV=1 && PF02747:Proliferating cell nuclear antigen, C-terminal domain|PF00705:Proliferating cell nuclear antigen, N-terminal domain	HD-ZIP
Soltu.DM.01G033120	11.3568	31.1822	25.8883	177.197	125.176	160.68	22.8091	154.351	-2.75401	2.60753e-15	7.7073e-14	Soltu.DM.01G033120	chr01	72921945	72924863	+	903	protein_coding	- && sp|Q9M2E2|SDR1_ARATH (+)-neomenthol dehydrogenase OS=Arabidopsis thaliana OX=3702 GN=SDR1 PE=1 SV=1 && PF00106:short chain dehydrogenase	MYB_related
Soltu.DM.01G047450	391.292	343.004	374.301	142.117	155.218	101.026	369.533	132.787	1.47647	2.65618e-15	7.84154e-14	Soltu.DM.01G047450	chr01	84766201	84770964	-	2512	protein_coding	- && sp|Q9LDD8|MCCB_ARATH Methylcrotonoyl-CoA carboxylase beta chain, mitochondrial OS=Arabidopsis thaliana OX=3702 GN=MCCB PE=2 SV=1 && PF01039:Carboxyl transferase domain	bZIP
Soltu.DM.06G000430	369.611	267.411	273.984	73.757	113.159	86.5941	303.669	91.1701	1.73851	3.04131e-15	8.95674e-14	Soltu.DM.06G000430	chr06	737296	752592	-	3003	protein_coding	- && sp|P85076|PME_ACTDE Pectinesterase OS=Actinidia deliciosa OX=3627 PE=1 SV=1 && PF04043:Plant invertase/pectin methylesterase inhibitor|PF01095:Pectinesterase|PF00295:Glycosyl hydrolases family 28	GRAS
Soltu.DM.10G025030	109.438	149.297	203.87	27.8837	26.0366	19.2431	154.202	24.3878	2.65843	3.18604e-15	9.37158e-14	Soltu.DM.10G025030	chr10	56678985	56683330	+	1984	protein_coding	- && sp|P26792|INV1_DAUCA Beta-fructofuranosidase, insoluble isoenzyme 1 OS=Daucus carota OX=4039 GN=INV1 PE=1 SV=1 && PF08244:Glycosyl hydrolases family 32 C terminal|PF00251:Glycosyl hydrolases family 32 N-terminal domain	-
Soltu.DM.09G021850	114.6	151.187	146.7	13.4921	23.0324	26.9404	137.496	21.155	2.70647	3.29121e-15	9.66921e-14	Soltu.DM.09G021850	chr09	57121921	57122956	-	1036	protein_coding	- && - && -	-
Soltu.DM.03G000300	380.968	330.721	349.492	117.831	151.213	138.551	353.727	135.865	1.38198	3.34773e-15	9.82338e-14	Soltu.DM.03G000300	chr03	366230	368162	-	963	protein_coding	- && sp|O65759|H2AX_CICAR Histone H2AX OS=Cicer arietinum OX=3827 GN=HIS2A PE=2 SV=1 && PF16211:C-terminus of histone H2A|PF00125:Core histone H2A/H2B/H3/H4	NF-YC
Soltu.DM.07G001790	19643.1	26139.2	28819	10360.2	10729.1	10257.6	24867.1	10448.9	1.25088	3.80462e-15	1.11371e-13	Soltu.DM.07G001790	chr07	2136561	2142951	+	843	protein_coding	- && - && PF00445:Ribonuclease T2 family	-
Soltu.DM.04G021160	169.319	184.259	139.149	465.928	398.56	378.128	164.242	414.205	-1.33282	4.37453e-15	1.27592e-13	Soltu.DM.04G021160	chr04	48646794	48649324	-	1586	protein_coding	- && sp|Q9FFD7|DSP5_ARATH Tyrosine-protein phosphatase DSP5 OS=Arabidopsis thaliana OX=3702 GN=DSP5 PE=1 SV=1 && PF03162:Tyrosine phosphatase family	Trihelix
Soltu.DM.07G023120	5.16217	9.44916	8.62942	81.8523	93.1309	113.535	7.74691	96.1726	-3.62923	4.77902e-15	1.39056e-13	Soltu.DM.07G023120	chr07	53155332	53161296	+	1497	protein_coding	- && sp|A0A0S2IHL2|C7A39_KALSE Cytochrome P450 72A397 OS=Kalopanax septemlobus OX=228393 GN=CYP72A397 PE=1 SV=1 && PF00067:Cytochrome P450	B3
Soltu.DM.08G006050	201.324	153.076	238.388	41.3759	51.0718	47.1457	197.596	46.5311	2.08655	5.14226e-15	1.48911e-13	Soltu.DM.08G006050	chr08	8423790	8428258	+	2542	protein_coding	- && sp|Q9SE97|FH1_ARATH Formin-like protein 1 OS=Arabidopsis thaliana OX=3702 GN=FH1 PE=1 SV=1 && PF02181:Formin Homology 2 Domain	M-type_MADS
Soltu.DM.02G030780	533.768	535.767	580.328	239.261	257.362	293.458	549.955	263.36	1.06257	5.26377e-15	1.52248e-13	Soltu.DM.02G030780	chr02	43040584	43045872	+	3360	protein_coding	- && sp|Q9S823|LNG2_ARATH Protein LONGIFOLIA 2 OS=Arabidopsis thaliana OX=3702 GN=LNG2 PE=1 SV=1 && PF14309:Domain of unknown function (DUF4378)	-
Soltu.DM.09G025230	18.5838	23.6229	15.1015	157.408	133.187	102.951	19.1027	131.182	-2.77363	5.5442e-15	1.59978e-13	Soltu.DM.09G025230	chr09	61256786	61260074	-	3289	protein_coding	- && sp|Q9LY77|ACA12_ARATH Calcium-transporting ATPase 12, plasma membrane-type OS=Arabidopsis thaliana OX=3702 GN=ACA12 PE=2 SV=1 && PF00689:Cation transporting ATPase, C-terminus|PF00702:haloacid dehalogenase-like hydrolase|PF00122:E1-E2 ATPase	SBP
Soltu.DM.06G018130	425.363	416.708	551.204	1084.77	797.121	995.833	464.425	959.24	-1.04839	5.77561e-15	1.66259e-13	Soltu.DM.06G018130	chr06	44494935	44497191	-	1638	protein_coding	- && sp|Q05466|HAT4_ARATH Homeobox-leucine zipper protein HAT4 OS=Arabidopsis thaliana OX=3702 GN=HAT4 PE=1 SV=1 && PF00046:Homeodomain|PF04618:HD-ZIP protein N terminus|PF02183:Homeobox associated leucine zipper	HD-ZIP
Soltu.DM.01G046840	58.8487	55.75	57.1699	168.202	336.473	235.728	57.2562	246.801	-2.1067	5.8224e-15	1.67408e-13	Soltu.DM.01G046840	chr01	84299258	84301184	-	1927	protein_coding	- && - && -	M-type_MADS
Soltu.DM.06G023930	310.762	202.212	256.725	71.0586	80.1126	73.1239	256.567	74.765	1.77875	6.84655e-15	1.96157e-13	Soltu.DM.06G023930	chr06	50161574	50163338	-	996	protein_coding	- && sp|O80449|JOX4_ARATH Jasmonate-induced oxygenase 4 OS=Arabidopsis thaliana OX=3702 GN=JOX4 PE=1 SV=1 && PF03171:2OG-Fe(II) oxygenase superfamily|PF14226:non-haem dioxygenase in morphine synthesis N-terminal	B3
Soltu.DM.03G022340	245.719	200.322	212.499	477.622	558.786	454.138	219.514	496.848	-1.1788	7.03359e-15	2.01278e-13	Soltu.DM.03G022340	chr03	47117708	47119288	-	1581	protein_coding	- && sp|Q9LVV3|PHL22_ARATH Phytolongin Phyl2.2 OS=Arabidopsis thaliana OX=3702 GN=PHYL2.2 PE=2 SV=1 && -	-
Soltu.DM.05G009230	142.476	128.509	149.936	320.213	357.503	408.917	140.307	362.211	-1.36927	7.58974e-15	2.16232e-13	Soltu.DM.05G009230	chr05	9372215	9372905	-	691	protein_coding	- && - && -	-
Soltu.DM.01G042520	174.481	164.415	194.162	33.2806	46.0648	47.1457	177.686	42.1637	2.07782	7.59178e-15	2.16232e-13	Soltu.DM.01G042520	chr01	80878846	80880128	+	1104	protein_coding	- && - && PF00903:Glyoxalase/Bleomycin resistance protein/Dioxygenase superfamily	NAC
Soltu.DM.10G008190	357.222	417.653	363.514	118.731	125.176	175.113	379.463	139.673	1.44321	7.80577e-15	2.21806e-13	Soltu.DM.10G008190	chr10	12843650	12848410	-	1610	protein_coding	- && sp|Q66GM8|PAE10_ARATH Pectin acetylesterase 10 OS=Arabidopsis thaliana OX=3702 GN=PAE10 PE=2 SV=1 && PF03283:Pectinacetylesterase	bHLH
Soltu.DM.01G041520	598.811	655.772	535.024	298.626	271.382	197.242	596.536	255.75	1.2217	8.46989e-15	2.39835e-13	Soltu.DM.01G041520	chr01	80000179	80007099	+	3239	protein_coding	- && sp|Q8GZ99|HPCA1_ARATH Leucine-rich repeat receptor protein kinase HPCA1 OS=Arabidopsis thaliana OX=3702 GN=HPCA1 PE=1 SV=1 && PF07714:Protein tyrosine kinase	CO-like
Soltu.DM.04G027510	11.3568	6.61441	8.62942	101.641	110.155	80.8212	8.86687	97.5389	-3.46541	8.50543e-15	2.40561e-13	Soltu.DM.04G027510	chr04	58451723	58453338	+	1530	protein_coding	- && sp|A0A1D6F9Y9|C92C6_MAIZE Trimethyltridecatetraene synthase OS=Zea mays OX=4577 GN=CYP92C6 PE=1 SV=1 && PF00067:Cytochrome P450	B3
Soltu.DM.11G026570	39.2325	43.4661	51.7765	149.313	198.279	237.653	44.825	195.081	-2.12251	1.07205e-14	3.00062e-13	Soltu.DM.11G026570	chr11	46567445	46568052	+	608	protein_coding	- && sp|Q9SLD4|ZAT11_ARATH Zinc finger protein ZAT11 OS=Arabidopsis thaliana OX=3702 GN=ZAT11 PE=2 SV=1 && PF13912:C2H2-type zinc finger	C2H2
Soltu.DM.03G030560	337.606	247.568	234.073	639.527	544.766	711.034	273.082	631.776	-1.21052	1.11221e-14	3.1023e-13	Soltu.DM.03G030560	chr03	54996735	54997106	+	372	protein_coding	- && sp|Q9SSC1|Y1801_ARATH MAPK kinase substrate protein At1g80180 OS=Arabidopsis thaliana OX=3702 GN=At1g80180 PE=1 SV=1 && PF15697:Domain of unknown function (DUF4666)	HB-other
Soltu.DM.06G018640	337.606	240.009	289.086	99.8418	65.0915	39.4484	288.9	68.1272	2.07992	1.14444e-14	3.18487e-13	Soltu.DM.06G018640	chr06	45198555	45199245	+	573	protein_coding	- && - && -	-
Soltu.DM.04G021290	364.449	322.216	293.4	132.223	109.153	125.08	326.689	122.152	1.41809	1.18465e-14	3.28923e-13	Soltu.DM.04G021290	chr04	49103121	49124887	+	2239	protein_coding	- && sp|Q9LV77|ASNS2_ARATH Asparagine synthetase [glutamine-hydrolyzing] 2 OS=Arabidopsis thaliana OX=3702 GN=ASN2 PE=2 SV=1 && PF00733:Asparagine synthase|PF13537:Glutamine amidotransferase domain	G2-like
Soltu.DM.12G022170	444.979	435.606	500.506	190.689	229.322	162.605	460.364	194.205	1.24567	1.28564e-14	3.56148e-13	Soltu.DM.12G022170	chr12	51808263	51809747	+	1158	protein_coding	- && sp|Q9M7I7|CLH2_ARATH Chlorophyllase-2 OS=Arabidopsis thaliana OX=3702 GN=CLH2 PE=1 SV=1 && PF12740:Chlorophyllase enzyme	-
Soltu.DM.01G050740	6360.82	8271.79	9250.74	3429.7	3565.01	3219.38	7961.12	3404.7	1.22544	1.33204e-14	3.68583e-13	Soltu.DM.01G050740	chr01	87324176	87326528	+	2012	protein_coding	- && sp|Q9T0I5|PRP4_ARATH Proline-rich protein 4 OS=Arabidopsis thaliana OX=3702 GN=PRP4 PE=2 SV=1 && PF01190:Pollen proteins Ole e I like	-
Soltu.DM.01G033720	427.427	429.937	455.202	177.197	208.293	205.902	437.522	197.13	1.15117	1.36211e-14	3.76472e-13	Soltu.DM.01G033720	chr01	73371113	73374316	+	1788	protein_coding	- && sp|Q9LMM0|GPAT4_ARATH Glycerol-3-phosphate 2-O-acyltransferase 4 OS=Arabidopsis thaliana OX=3702 GN=GPAT4 PE=1 SV=1 && PF01553:Acyltransferase|PF12710:haloacid dehalogenase-like hydrolase	-
Soltu.DM.08G029920	355.157	343.949	303.108	848.205	614.864	659.078	334.072	707.382	-1.08258	1.45436e-14	4.01513e-13	Soltu.DM.08G029920	chr08	58903151	58910464	+	2632	protein_coding	- && sp|O82485|OPT7_ARATH Oligopeptide transporter 7 OS=Arabidopsis thaliana OX=3702 GN=OPT7 PE=2 SV=1 && PF03169:OPT oligopeptide transporter protein	M-type_MADS
Soltu.DM.12G019150	143.508	115.28	181.218	335.504	458.645	439.706	146.669	411.285	-1.49014	1.5258e-14	4.19802e-13	Soltu.DM.12G019150	chr12	44002252	44003709	+	1458	protein_coding	- && sp|Q9FLD5|ASD_ARATH AAA-ATPase ASD, mitochondrial OS=Arabidopsis thaliana OX=3702 GN=AATP1 PE=1 SV=1 && PF00004:ATPase family associated with various cellular activities (AAA)|PF14363:Domain associated at C-terminal with AAA	NAC
Soltu.DM.08G015680	162.092	161.581	101.396	411.06	372.524	381.014	141.689	388.199	-1.45129	1.54073e-14	4.2295e-13	Soltu.DM.08G015680	chr08	43517876	43522613	+	1594	protein_coding	- && - && PF02230:Phospholipase/Carboxylesterase	-
Soltu.DM.02G030400	20.6487	59.5297	59.3273	276.139	214.301	209.75	46.5019	233.397	-2.32624	1.58968e-14	4.35403e-13	Soltu.DM.02G030400	chr02	42720983	42726243	+	724	protein_coding	- && - && -	-
Soltu.DM.02G025270	438.784	401.589	432.55	205.08	178.251	185.696	424.308	189.676	1.16009	1.65287e-14	4.52202e-13	Soltu.DM.02G025270	chr02	38482100	38485710	+	1878	protein_coding	- && sp|Q8L7A0|TAUE3_ARATH Sulfite exporter TauE/SafE family protein 3 OS=Arabidopsis thaliana OX=3702 GN=At2g25737 PE=2 SV=1 && PF01925:Sulfite exporter TauE/SafE	C2H2
Soltu.DM.06G034020	283.919	290.089	295.558	107.937	73.1028	110.648	289.855	97.2293	1.57337	1.66643e-14	4.55397e-13	Soltu.DM.06G034020	chr06	58173133	58176617	-	1396	protein_coding	- && sp|Q8LB81|GDL79_ARATH GDSL esterase/lipase At5g33370 OS=Arabidopsis thaliana OX=3702 GN=At5g33370 PE=2 SV=1 && PF00657:GDSL-like Lipase/Acylhydrolase	MIKC_MADS
Soltu.DM.04G034990	178.611	203.157	271.827	566.67	597.84	453.176	217.865	539.229	-1.30912	1.68864e-14	4.60947e-13	Soltu.DM.04G034990	chr04	66414790	66421382	-	4293	protein_coding	- && sp|Q9C9Q4|JAC1_ARATH J domain-containing protein required for chloroplast accumulation response 1 OS=Arabidopsis thaliana OX=3702 GN=JAC1 PE=1 SV=1 && -	HB-other
Soltu.DM.05G008440	78.4649	127.564	104.632	10.7937	14.0197	8.65941	103.553	11.1576	3.21839	2.19937e-14	5.95007e-13	Soltu.DM.05G008440	chr05	8433431	8437364	-	2166	protein_coding	- && sp|Q40161|GP1_SOLLC Polygalacturonase-1 non-catalytic subunit beta OS=Solanum lycopersicum OX=4081 GN=GP1 PE=1 SV=1 && PF03181:BURP domain	-
Soltu.DM.04G011150	182.741	145.517	103.553	353.494	415.584	481.079	143.937	416.719	-1.53177	2.3484e-14	6.33912e-13	Soltu.DM.04G011150	chr04	11900576	11902336	-	1761	protein_coding	- && sp|P56725|ZOX_PHAVU Zeatin O-xylosyltransferase OS=Phaseolus vulgaris OX=3885 GN=ZOX1 PE=2 SV=1 && PF00201:UDP-glucoronosyl and UDP-glucosyl transferase	CO-like
Soltu.DM.12G020700	56.7838	43.4661	52.8552	206.879	187.263	177.999	51.0351	190.714	-1.90493	2.54201e-14	6.8541e-13	Soltu.DM.12G020700	chr12	49017514	49020129	+	752	protein_coding	- && - && -	-
Soltu.DM.10G029250	243.654	238.119	237.309	88.1486	67.0943	77.9347	239.694	77.7259	1.6224	2.62469e-14	7.06917e-13	Soltu.DM.10G029250	chr10	60033787	60038414	+	1680	protein_coding	- && sp|P80030|FABI_BRANA Enoyl-[acyl-carrier-protein] reductase [NADH], chloroplastic OS=Brassica napus OX=3708 PE=1 SV=2 && PF13561:Enoyl-(Acyl carrier protein) reductase	C3H
Soltu.DM.07G003440	132.151	254.182	235.152	53.9685	39.0549	33.6755	207.162	42.233	2.29173	2.67223e-14	7.18925e-13	Soltu.DM.07G003440	chr07	4029760	4031009	-	1054	protein_coding	- && sp|Q9LTF7|MYB82_ARATH Transcription factor MYB82 OS=Arabidopsis thaliana OX=3702 GN=MYB82 PE=1 SV=1 && PF00249:Myb-like DNA-binding domain	MYB
Soltu.DM.10G022720	13.4216	8.50424	8.62942	87.2491	81.114	163.567	10.1851	110.643	-3.44324	2.78795e-14	7.48398e-13	Soltu.DM.10G022720	chr10	54824298	54826478	+	1364	protein_coding	- && sp|K7X479|CPT5_SOLLC Dehydrodolichyl diphosphate synthase CPT5, chloroplastic OS=Solanum lycopersicum OX=4081 GN=CPT5 PE=1 SV=1 && PF01255:Putative undecaprenyl diphosphate synthase	-
Soltu.DM.05G007460	157.962	189.928	192.005	387.674	408.574	490.7	179.965	428.983	-1.2527	2.84013e-14	7.59884e-13	Soltu.DM.05G007460	chr05	7230949	7233266	+	1554	protein_coding	- && sp|O48716|JGB_ARATH Protein JINGUBANG OS=Arabidopsis thaliana OX=3702 GN=JGB PE=1 SV=1 && -	Dof
Soltu.DM.01G039730	42.3298	16.0636	46.3831	210.477	144.203	245.35	34.9255	200.01	-2.52769	3.4694e-14	9.25187e-13	Soltu.DM.01G039730	chr01	78388609	78390288	-	1073	protein_coding	- && sp|O80494|P2B15_ARATH F-box protein PP2-B15 OS=Arabidopsis thaliana OX=3702 GN=PP2B15 PE=2 SV=2 && PF14299:Phloem protein 2	MYB_related
Soltu.DM.10G029520	185.838	194.653	262.119	492.913	461.649	524.376	214.203	492.979	-1.20478	3.59663e-14	9.57012e-13	Soltu.DM.10G029520	chr10	60219045	60220857	+	1544	protein_coding	- && - && -	-
Soltu.DM.08G013850	178.611	146.462	262.119	11.6932	23.0324	48.1079	195.731	27.6111	2.82906	3.73176e-14	9.91879e-13	Soltu.DM.08G013850	chr08	40434955	40439383	-	673	protein_coding	- && - && PF00407:Pathogenesis-related protein Bet v I family	-
Soltu.DM.02G014690	499.698	489.466	557.676	224.869	238.335	273.253	515.613	245.486	1.07062	3.90227e-14	1.03607e-12	Soltu.DM.02G014690	chr02	29380408	29382592	+	1323	protein_coding	- && sp|Q9FK75|GDL82_ARATH GDSL esterase/lipase At5g45670 OS=Arabidopsis thaliana OX=3702 GN=At5g45670 PE=2 SV=1 && PF00657:GDSL-like Lipase/Acylhydrolase	ERF
Soltu.DM.05G000800	432.59	318.437	386.167	135.821	153.215	83.7077	379.064	124.248	1.60894	3.95866e-14	1.04989e-12	Soltu.DM.05G000800	chr05	616555	623358	-	1895	protein_coding	- && sp|Q9SZX3|ASSY_ARATH Argininosuccinate synthase, chloroplastic OS=Arabidopsis thaliana OX=3702 GN=At4g24830 PE=1 SV=3 && PF00764:Arginosuccinate synthase	G2-like
Soltu.DM.09G024590	4.12973	2.83475	3.23603	89.0481	70.0985	77.9347	3.40017	79.0271	-4.54391	4.03391e-14	1.06868e-12	Soltu.DM.09G024590	chr09	60553062	60554085	+	1024	protein_coding	- && sp|O34569|YOAA_BACSU Uncharacterized N-acetyltransferase YoaA OS=Bacillus subtilis (strain 168) OX=224308 GN=yoaA PE=3 SV=2 && PF13302:Acetyltransferase (GNAT) domain	-
Soltu.DM.01G028130	351.027	335.445	349.492	107.038	112.158	161.642	345.321	126.946	1.44427	4.28494e-14	1.13271e-12	Soltu.DM.01G028130	chr01	67934126	67934857	+	732	protein_coding	- && sp|P59226|H32_ARATH Histone H3.2 OS=Arabidopsis thaliana OX=3702 GN=HTR2 PE=1 SV=2 && PF00125:Core histone H2A/H2B/H3/H4	BBR-BPC
Soltu.DM.09G020230	852.79	1083.82	1021.51	533.389	531.748	360.809	986.039	475.315	1.0528	4.33728e-14	1.1453e-12	Soltu.DM.09G020230	chr09	54846024	54848072	+	1510	protein_coding	- && sp|Q9M7I7|CLH2_ARATH Chlorophyllase-2 OS=Arabidopsis thaliana OX=3702 GN=CLH2 PE=1 SV=1 && PF12740:Chlorophyllase enzyme	-
Soltu.DM.07G022840	398.519	384.581	348.413	121.429	176.248	150.096	377.171	149.258	1.3402	4.84898e-14	1.27764e-12	Soltu.DM.07G022840	chr07	52983328	52984651	-	956	protein_coding	- && - && PF04832:SOUL heme-binding protein	-
Soltu.DM.03G017650	141.443	136.068	173.667	28.7832	23.0324	4.81079	150.393	18.8755	2.98891	4.90616e-14	1.2913e-12	Soltu.DM.03G017650	chr03	42027183	42029598	+	1699	protein_coding	- && sp|P29516|TBB8_ARATH Tubulin beta-8 chain OS=Arabidopsis thaliana OX=3702 GN=TUBB8 PE=2 SV=2 && PF00091:Tubulin/FtsZ family, GTPase domain|PF03953:Tubulin C-terminal domain	Nin-like
Soltu.DM.04G001400	260.173	254.182	204.949	69.2596	45.0634	83.7077	239.768	66.0102	1.85922	5.91622e-14	1.54875e-12	Soltu.DM.04G001400	chr04	1464334	1468721	+	703	protein_coding	- && sp|P85524|KIRO_ACTDE Kirola OS=Actinidia deliciosa OX=3627 PE=1 SV=1 && PF00407:Pathogenesis-related protein Bet v I family	-
Soltu.DM.04G012760	281.854	402.534	302.03	134.022	77.1084	71.1996	328.806	94.11	1.8019	6.68969e-14	1.73624e-12	Soltu.DM.04G012760	chr04	15282263	15286491	-	1963	protein_coding	- && sp|O81815|MO1_ARATH Monooxygenase 1 OS=Arabidopsis thaliana OX=3702 GN=MO1 PE=2 SV=1 && PF01494:FAD binding domain	-
Soltu.DM.04G027270	143.508	194.653	138.071	375.981	377.531	481.079	158.744	411.53	-1.37118	7.04988e-14	1.82777e-12	Soltu.DM.04G027270	chr04	57917474	57919121	+	717	protein_coding	- && sp|Q08655|ASR1_SOLLC Abscisic stress-ripening protein 1 OS=Solanum lycopersicum OX=4081 GN=ASR1 PE=2 SV=1 && PF02496:ABA/WDS induced protein	-
Soltu.DM.07G020310	76.4001	58.5848	56.0912	232.065	226.318	191.469	63.692	216.617	-1.76643	7.86181e-14	2.0361e-12	Soltu.DM.07G020310	chr07	50829995	50830724	-	730	protein_coding	- && sp|Q9SGP6|GRXC9_ARATH Glutaredoxin-C9 OS=Arabidopsis thaliana OX=3702 GN=GRXC9 PE=1 SV=1 && PF00462:Glutaredoxin	-
Soltu.DM.03G036940	184.806	269.301	289.086	70.1591	78.1098	74.0861	247.731	74.1183	1.74168	9.70118e-14	2.4912e-12	Soltu.DM.03G036940	chr03	59811655	59814760	-	1462	protein_coding	- && sp|Q9LJH5|GLO4_ARATH Peroxisomal (S)-2-hydroxy-acid oxidase GLO4 OS=Arabidopsis thaliana OX=3702 GN=GLO4 PE=2 SV=1 && PF01070:FMN-dependent dehydrogenase	C3H
Soltu.DM.09G004070	112.535	135.123	121.891	24.2858	16.0225	24.0539	123.183	21.4541	2.51801	1.1148e-13	2.85367e-12	Soltu.DM.09G004070	chr09	3493212	3498078	+	1992	protein_coding	- && - && PF14309:Domain of unknown function (DUF4378)	LBD
Soltu.DM.07G011110	853.822	725.695	842.447	262.647	408.574	429.122	807.322	366.781	1.13949	1.13963e-13	2.91109e-12	Soltu.DM.07G011110	chr07	35369829	35378352	-	1483	protein_coding	- && - && PF08241:Methyltransferase domain	-
Soltu.DM.10G025180	242.622	269.301	268.591	511.802	583.821	491.662	260.171	529.095	-1.02342	1.23432e-13	3.14238e-12	Soltu.DM.10G025180	chr10	56769351	56776506	+	2098	protein_coding	- && sp|Q94KL7|SILD_FORIN Secoisolariciresinol dehydrogenase (Fragment) OS=Forsythia intermedia OX=55183 PE=1 SV=1 && PF13561:Enoyl-(Acyl carrier protein) reductase	C2H2
Soltu.DM.11G004520	255.011	207.881	231.916	83.6512	71.1	70.2375	231.603	74.9962	1.6246	1.23535e-13	3.14238e-12	Soltu.DM.11G004520	chr11	4523478	4525567	+	2090	protein_coding	- && - && PF07690:Major Facilitator Superfamily|PF06813:Nodulin-like	WRKY
Soltu.DM.12G000130	314.892	256.072	247.017	98.9423	69.0971	100.064	272.66	89.3679	1.60698	1.24561e-13	3.16516e-12	Soltu.DM.12G000130	chr12	355235	362351	-	3410	protein_coding	- && sp|A0A0P0VUY4|CMT1_ORYSJ DNA (cytosine-5)-methyltransferase CMT1 OS=Oryza sativa subsp. japonica OX=39947 GN=CMT1 PE=3 SV=1 && PF00385:Chromo (CHRromatin Organisation MOdifier) domain|PF00145:C-5 cytosine-specific DNA methylase|PF01426:BAH domain	-
Soltu.DM.02G013830	490.406	633.094	584.643	227.567	301.424	187.621	569.381	238.871	1.25476	1.26052e-13	3.1997e-12	Soltu.DM.02G013830	chr02	28483016	28487503	-	1960	protein_coding	- && sp|P52410|KASC1_ARATH 3-oxoacyl-[acyl-carrier-protein] synthase I, chloroplastic OS=Arabidopsis thaliana OX=3702 GN=KAS1 PE=1 SV=2 && PF02801:Beta-ketoacyl synthase, C-terminal domain|PF00109:Beta-ketoacyl synthase, N-terminal domain	ARF
Soltu.DM.02G032060	457.368	541.437	439.022	957.042	795.118	1255.61	479.275	1002.59	-1.06399	1.2925e-13	3.27744e-12	Soltu.DM.02G032060	chr02	43970156	43971788	-	959	protein_coding	- && - && -	-
Soltu.DM.01G034330	36.1352	56.6949	53.9339	210.477	202.284	161.642	48.9213	191.468	-1.96721	1.41801e-13	3.59195e-12	Soltu.DM.01G034330	chr01	73893200	73894593	-	1394	protein_coding	- && - && -	-
Soltu.DM.01G027800	617.395	819.242	958.944	134.921	213.3	119.307	798.527	155.843	2.35812	1.42281e-13	3.60034e-12	Soltu.DM.01G027800	chr01	67598013	67599510	-	1498	protein_coding	- && sp|Q00874|DR100_ARATH DNA damage-repair/toleration protein DRT100 OS=Arabidopsis thaliana OX=3702 GN=DRT100 PE=2 SV=2 && PF08263:Leucine rich repeat N-terminal domain|PF13855:Leucine rich repeat	-
Soltu.DM.08G023050	355.157	472.458	594.351	157.408	196.276	99.1022	473.989	150.929	1.65138	1.43058e-13	3.61623e-12	Soltu.DM.08G023050	chr08	52514656	52524093	-	2667	protein_coding	- && sp|Q6LA43|APRR2_ARATH Two-component response regulator-like APRR2 OS=Arabidopsis thaliana OX=3702 GN=APRR2 PE=2 SV=2 && -	ARR-B
Soltu.DM.09G028590	153.833	164.415	193.083	372.383	442.622	380.052	170.444	398.352	-1.22538	1.48057e-13	3.73483e-12	Soltu.DM.09G028590	chr09	64525615	64528272	+	1243	protein_coding	- && sp|A4ZDG8|BSMT3_PETHY S-adenosyl-L-methionine:benzoic acid/salicylic acid carboxyl methyltransferase 3 OS=Petunia hybrida OX=4102 GN=BSMT3 PE=2 SV=1 && PF03492:SAM dependent carboxyl methyltransferase	MYB_related
Soltu.DM.09G025840	759.871	957.2	936.292	39.5769	29.0408	101.989	884.454	56.8688	3.95909	1.69137e-13	4.25331e-12	Soltu.DM.09G025840	chr09	62053747	62055140	+	545	protein_coding	- && sp|P08454|ICID_SOLTU Wound-induced proteinase inhibitor 1 OS=Solanum tuberosum OX=4113 PE=1 SV=2 && PF00280:Potato inhibitor I family	-
Soltu.DM.01G000360	457.368	329.776	400.189	163.705	174.245	150.096	395.778	162.682	1.28202	1.80476e-13	4.51973e-12	Soltu.DM.01G000360	chr01	723650	728143	-	1486	protein_coding	- && sp|Q55512|DHAS_SYNY3 Aspartate-semialdehyde dehydrogenase OS=Synechocystis sp. (strain PCC 6803 / Kazusa) OX=1111708 GN=asd PE=3 SV=2 && PF02774:Semialdehyde dehydrogenase, dimerisation domain|PF01118:Semialdehyde dehydrogenase, NAD binding domain	-
Soltu.DM.07G027060	172.416	133.233	138.071	376.88	339.477	356.96	147.907	357.773	-1.27552	1.8211e-13	4.55593e-12	Soltu.DM.07G027060	chr07	56287590	56289231	-	1642	protein_coding	- && sp|Q39218|SAT3_ARATH Serine acetyltransferase 3, mitochondrial OS=Arabidopsis thaliana OX=3702 GN=SAT3 PE=1 SV=3 && PF00132:Bacterial transferase hexapeptide (six repeats)|PF06426:Serine acetyltransferase, N-terminal	HRT-like
Soltu.DM.03G014570	55.7514	106.775	92.7663	266.245	264.372	300.193	85.0977	276.936	-1.69989	2.13632e-13	5.30625e-12	Soltu.DM.03G014570	chr03	37752114	37753397	+	1284	protein_coding	- && sp|Q40478|ERF5_TOBAC Ethylene-responsive transcription factor 5 OS=Nicotiana tabacum OX=4097 GN=ERF5 PE=2 SV=1 && PF00847:AP2 domain	ERF
Soltu.DM.03G022020	62.9784	65.1992	66.878	187.091	206.29	242.464	65.0185	211.948	-1.70453	2.32814e-13	5.75325e-12	Soltu.DM.03G022020	chr03	46898447	46899601	+	773	protein_coding	- && sp|Q2V3E2|YIPL5_ARATH Protein yippee-like At4g27740 OS=Arabidopsis thaliana OX=3702 GN=At4g27740 PE=3 SV=1 && PF03226:Yippee zinc-binding/DNA-binding /Mis18, centromere assembly	GRAS
Soltu.DM.07G028300	130.087	144.572	192.005	337.303	411.579	488.776	155.554	412.553	-1.40844	2.33272e-13	5.75871e-12	Soltu.DM.07G028300	chr07	57282418	57287617	-	1337	protein_coding	- && sp|Q84TE6|NAC22_ARATH NAC domain-containing protein 21/22 OS=Arabidopsis thaliana OX=3702 GN=NAC021 PE=1 SV=2 && PF02365:No apical meristem (NAM) protein	NAC
Soltu.DM.05G023550	126.989	175.754	160.723	367.886	383.539	361.771	154.489	371.065	-1.26266	2.34132e-13	5.77407e-12	Soltu.DM.05G023550	chr05	51972622	51975211	+	1396	protein_coding	- && sp|Q8LAU9|GATA1_ARATH GATA transcription factor 1 OS=Arabidopsis thaliana OX=3702 GN=GATA1 PE=2 SV=2 && PF00320:GATA zinc finger	GATA
Soltu.DM.09G024880	406.779	370.407	424.999	61.1643	147.207	146.248	400.728	118.206	1.76469	2.35218e-13	5.79497e-12	Soltu.DM.09G024880	chr09	60765417	60772253	+	2970	protein_coding	- && sp|F4JIF5|TCX2_ARATH Protein tesmin/TSO1-like CXC 2 OS=Arabidopsis thaliana OX=3702 GN=TCX2 PE=1 SV=1 && PF03638:Tesmin/TSO1-like CXC domain, cysteine-rich domain	CPP
Soltu.DM.07G023370	75.3676	42.5212	52.8552	269.843	196.276	191.469	56.9147	219.196	-1.9491	2.35949e-13	5.80708e-12	Soltu.DM.07G023370	chr07	53368291	53374638	-	1734	protein_coding	- && sp|F4IWA8|TBL41_ARATH Protein trichome birefringence-like 41 OS=Arabidopsis thaliana OX=3702 GN=TBL41 PE=2 SV=1 && PF13839:GDSL/SGNH-like Acyl-Esterase family found in Pmr5 and Cas1p	C2H2
Soltu.DM.10G005260	291.146	242.843	230.837	89.9476	62.0873	93.3292	254.942	81.788	1.63792	2.59899e-13	6.38357e-12	Soltu.DM.10G005260	chr10	4566487	4568851	-	1925	protein_coding	- && sp|Q9MAM3|KCS1_ARATH 3-ketoacyl-CoA synthase 1 OS=Arabidopsis thaliana OX=3702 GN=KCS1 PE=1 SV=1 && PF08392:FAE1/Type III polyketide synthase-like protein|PF08541:3-Oxoacyl-[acyl-carrier-protein (ACP)] synthase III C terminal	B3
Soltu.DM.10G027040	274.627	218.276	258.883	95.3444	82.1154	60.6159	250.595	79.3586	1.65646	2.88478e-13	7.07121e-12	Soltu.DM.10G027040	chr10	58349548	58351588	+	348	protein_coding	- && - && -	-
Soltu.DM.01G024810	171.384	181.424	234.073	24.2858	40.0563	61.578	195.627	41.9734	2.22371	3.03233e-13	7.42539e-12	Soltu.DM.01G024810	chr01	64177189	64183667	-	2572	protein_coding	- && sp|B8BMI1|MCM7_ORYSI DNA replication licensing factor MCM7 OS=Oryza sativa subsp. indica OX=39946 GN=MCM7 PE=3 SV=1 && PF17855:MCM AAA-lid domain|PF14551:MCM N-terminal domain|PF17207:MCM OB domain|PF00493:MCM P-loop domain	NAC
Soltu.DM.10G024530	177.579	142.682	116.497	325.61	385.542	433.933	145.586	381.695	-1.38919	3.1912e-13	7.783e-12	Soltu.DM.10G024530	chr10	56157956	56160002	+	1921	protein_coding	- && sp|Q9ZQ96|U73C3_ARATH UDP-glycosyltransferase 73C3 OS=Arabidopsis thaliana OX=3702 GN=UGT73C3 PE=2 SV=1 && PF00201:UDP-glucoronosyl and UDP-glucosyl transferase	MYB
Soltu.DM.12G002600	185.838	236.229	296.636	615.241	600.845	474.343	239.568	563.476	-1.23516	3.4633e-13	8.42471e-12	Soltu.DM.12G002600	chr12	2102969	2106994	+	1712	protein_coding	- && sp|Q94BZ5|HSFA5_ARATH Heat stress transcription factor A-5 OS=Arabidopsis thaliana OX=3702 GN=HSFA5 PE=2 SV=1 && PF00447:HSF-type DNA-binding	HSF
Soltu.DM.07G003170	175.514	201.267	148.857	38.6775	47.0662	50.9943	175.213	45.5793	1.94585	3.5739e-13	8.68147e-12	Soltu.DM.07G003170	chr07	3702871	3706146	+	1541	protein_coding	- && sp|Q93ZH9|HHP1_ARATH Heptahelical transmembrane protein 1 OS=Arabidopsis thaliana OX=3702 GN=HHP1 PE=1 SV=1 && PF03006:Haemolysin-III related	BES1
Soltu.DM.08G020430	195.13	289.144	228.68	483.918	523.736	602.31	237.651	536.655	-1.17277	3.61204e-13	8.76534e-12	Soltu.DM.08G020430	chr08	49846160	49848064	-	1666	protein_coding	- && sp|Q41224|AOX1_TOBAC Ubiquinol oxidase 1, mitochondrial OS=Nicotiana tabacum OX=4097 GN=AOX1 PE=1 SV=1 && PF01786:Alternative oxidase	-
Soltu.DM.01G048390	448.076	393.085	388.324	196.086	150.211	190.507	409.828	178.935	1.19393	3.80446e-13	9.21386e-12	Soltu.DM.01G048390	chr01	85452914	85454357	-	1122	protein_coding	- && sp|Q6RYA0|SABP2_TOBAC Salicylic acid-binding protein 2 OS=Nicotiana tabacum OX=4097 GN=SABP2 PE=1 SV=1 && PF12697:Alpha/beta hydrolase family	C2H2
Soltu.DM.05G009530	80.5298	66.1441	105.71	7.1958	8.01126	0.962157	84.1281	5.38974	3.96202	4.03678e-13	9.76675e-12	Soltu.DM.05G009530	chr05	9935634	9940398	+	1286	protein_coding	- && - && PF14365:Neprosin activation peptide|PF03080:Neprosin	G2-like
Soltu.DM.03G014890	92.919	82.2077	107.868	14.3916	3.00422	8.65941	94.3315	8.68508	3.42288	4.11114e-13	9.93677e-12	Soltu.DM.03G014890	chr03	38219161	38233441	-	4104	protein_coding	- && sp|Q9SN90|SMC22_ARATH Structural maintenance of chromosomes protein 2-2 OS=Arabidopsis thaliana OX=3702 GN=SMC2-2 PE=2 SV=1 && PF06470:SMC proteins Flexible Hinge Domain|PF02463:RecF/RecN/SMC N terminal domain	-
Soltu.DM.03G037200	42.3298	54.8051	40.9897	184.392	147.207	209.75	46.0415	180.45	-1.96738	4.17877e-13	1.00802e-11	Soltu.DM.03G037200	chr03	59996590	59998218	-	1629	protein_coding	- && sp|A1DQP9|NSP1_LOTJA Protein NODULATION SIGNALING PATHWAY 1 OS=Lotus japonicus OX=34305 GN=NSP1 PE=2 SV=1 && PF03514:GRAS domain family	GRAS
Soltu.DM.11G019620	335.541	287.254	308.502	80.9528	139.196	104.875	310.432	108.341	1.52184	4.63225e-13	1.11298e-11	Soltu.DM.11G019620	chr11	39042992	39052247	-	1689	protein_coding	- && sp|Q94CJ5|RER4_ARATH Protein RETICULATA-RELATED 4, chloroplastic OS=Arabidopsis thaliana OX=3702 GN=RER4 PE=2 SV=1 && PF11891:Protein RETICULATA-related	NF-YA
Soltu.DM.02G028580	450.141	308.043	359.2	162.805	109.153	81.7833	372.461	117.914	1.65614	4.67148e-13	1.12019e-11	Soltu.DM.02G028580	chr02	41216373	41233735	-	4939	protein_coding	- && sp|O48653|DPOLA_ORYSJ DNA polymerase alpha catalytic subunit OS=Oryza sativa subsp. japonica OX=39947 GN=Os01g0868300 PE=2 SV=2 && PF12254:DNA polymerase alpha subunit p180 N terminal|PF08996:DNA Polymerase alpha zinc finger|PF03104:DNA polymerase fa	-
Soltu.DM.12G002020	260.173	352.454	369.986	623.337	665.936	686.98	327.538	658.751	-1.00778	4.88597e-13	1.16931e-11	Soltu.DM.12G002020	chr12	1657879	1665589	-	2091	protein_coding	- && sp|Q8RWC9|CIPK1_ARATH CBL-interacting serine/threonine-protein kinase 1 OS=Arabidopsis thaliana OX=3702 GN=CIPK1 PE=1 SV=2 && PF00069:Protein kinase domain|PF03822:NAF domain	bHLH
Soltu.DM.08G008430	276.692	226.78	324.682	677.305	562.791	538.808	276.051	592.968	-1.1059	5.08995e-13	1.21692e-11	Soltu.DM.08G008430	chr08	19935230	19939261	-	1990	protein_coding	- && - && PF03763:Remorin, C-terminal region	C3H
Soltu.DM.01G045140	133.184	103.941	120.812	26.9843	8.01126	11.5459	119.312	15.5138	2.92879	6.29918e-13	1.49865e-11	Soltu.DM.01G045140	chr01	82995620	82998696	+	1830	protein_coding	- && sp|G1JUH1|TPS3_SOLLC (-)-camphene/tricyclene synthase, chloroplastic OS=Solanum lycopersicum OX=4081 GN=TPS3 PE=1 SV=1 && PF01397:Terpene synthase, N-terminal domain|PF03936:Terpene synthase family, metal binding domain	bHLH
Soltu.DM.06G029820	398.519	474.348	481.09	223.07	112.158	113.535	451.319	149.587	1.58971	6.68716e-13	1.58629e-11	Soltu.DM.06G029820	chr06	54895066	54900007	+	1939	protein_coding	- && sp|Q93ZB9|FACR3_ARATH Fatty acyl-CoA reductase 3 OS=Arabidopsis thaliana OX=3702 GN=FAR3 PE=1 SV=1 && PF07993:Male sterility protein|PF03015:Male sterility protein	-
Soltu.DM.01G006800	191	193.708	112.182	536.987	419.59	393.522	165.63	450.033	-1.43987	6.84416e-13	1.62036e-11	Soltu.DM.01G006800	chr01	7834801	7835775	-	570	protein_coding	- && - && -	C2H2
Soltu.DM.12G024420	35.1027	17.9534	20.4949	142.117	128.18	125.08	24.517	131.793	-2.43004	6.94585e-13	1.64284e-11	Soltu.DM.12G024420	chr12	54405722	54406018	+	297	protein_coding	- && sp|Q9XI29|Y1540_ARATH Uncharacterized protein At1g15400 OS=Arabidopsis thaliana OX=3702 GN=At1g15400 PE=1 SV=2 && -	-
Soltu.DM.04G038100	75.3676	69.9238	89.5302	0	1.00141	7.69726	78.2739	2.89955	4.76816	7.06507e-13	1.66941e-11	Soltu.DM.04G038100	chr04	68920845	68922981	-	1368	protein_coding	- && sp|Q38775|CDC2D_ANTMA Cell division control protein 2 homolog D OS=Antirrhinum majus OX=4151 GN=CDC2D PE=2 SV=1 && PF00069:Protein kinase domain	WRKY
Soltu.DM.02G034040	84.6595	99.2162	80.9008	8.09528	10.0141	0	88.2588	6.03645	3.87142	7.35687e-13	1.73498e-11	Soltu.DM.02G034040	chr02	45356350	45359477	-	1850	protein_coding	- && - && PF03097:BRO1-like domain	-
Soltu.DM.11G019460	404.714	480.962	611.61	227.567	220.31	160.68	499.095	202.852	1.29789	8.02992e-13	1.8882e-11	Soltu.DM.11G019460	chr11	38808812	38815814	+	2396	protein_coding	- && sp|Q8RWI9|AB15G_ARATH ABC transporter G family member 15 OS=Arabidopsis thaliana OX=3702 GN=ABCG15 PE=2 SV=2 && PF00005:ABC transporter|PF01061:ABC-2 type transporter	E2F/DP
Soltu.DM.05G022670	91.8866	100.161	120.812	290.531	301.424	249.199	104.287	280.384	-1.42835	9.10176e-13	2.13403e-11	Soltu.DM.05G022670	chr05	51170029	51171673	+	1645	protein_coding	- && sp|Q9FF86|DCR_ARATH BAHD acyltransferase DCR OS=Arabidopsis thaliana OX=3702 GN=DCR PE=2 SV=1 && PF02458:Transferase family	CAMTA
Soltu.DM.01G025250	47.4919	93.5467	75.5074	323.811	244.344	211.675	72.182	259.943	-1.84624	9.44941e-13	2.20914e-11	Soltu.DM.01G025250	chr01	64606261	64610242	+	2821	protein_coding	- && sp|Q8VYR7|BOR1_ARATH Boron transporter 1 OS=Arabidopsis thaliana OX=3702 GN=BOR1 PE=1 SV=1 && PF00955:HCO3- transporter family	M-type_MADS
Soltu.DM.10G013370	86.7244	185.203	143.464	26.9843	24.0338	16.3567	138.464	22.4582	2.62352	9.525e-13	2.22253e-11	Soltu.DM.10G013370	chr10	38603831	38605423	-	1070	protein_coding	- && - && -	-
Soltu.DM.11G018650	56.7838	66.1441	80.9008	225.768	252.355	185.696	67.9429	221.273	-1.70485	1.00307e-12	2.33603e-11	Soltu.DM.11G018650	chr11	37240318	37244181	+	1648	protein_coding	- && sp|O49840|PBL3_ARATH Probable serine/threonine-protein kinase PBL3 OS=Arabidopsis thaliana OX=3702 GN=PBL3 PE=1 SV=1 && PF00069:Protein kinase domain	WRKY
Soltu.DM.06G029500	379.935	473.403	319.289	805.031	692.974	851.509	390.876	783.171	-1.00068	1.04105e-12	2.41984e-11	Soltu.DM.06G029500	chr06	54678846	54683411	+	3519	protein_coding	- && sp|Q9SJ56|BLH1_ARATH BEL1-like homeodomain protein 1 OS=Arabidopsis thaliana OX=3702 GN=BLH1 PE=1 SV=1 && PF05920:Homeobox KN domain|PF07526:Associated with HOX	TALE
Soltu.DM.10G010630	257.076	365.682	387.245	8.99476	9.01267	32.7133	336.668	16.9069	4.31676	1.05162e-12	2.44207e-11	Soltu.DM.10G010630	chr10	28669760	28677864	-	1755	protein_coding	- && sp|A2SY66|VICHY_VICSN Vicianin hydrolase (Fragment) OS=Vicia sativa subsp. nigra OX=3909 PE=1 SV=1 && PF00232:Glycosyl hydrolase family 1	C2H2
Soltu.DM.06G033330	528.606	466.788	667.701	262.647	268.377	192.431	554.365	241.152	1.19974	1.10334e-12	2.55484e-11	Soltu.DM.06G033330	chr06	57697515	57701367	-	1901	protein_coding	- && sp|Q8L7B2|SCP20_ARATH Serine carboxypeptidase-like 20 OS=Arabidopsis thaliana OX=3702 GN=SCPL20 PE=2 SV=2 && PF00450:Serine carboxypeptidase	bHLH
Soltu.DM.01G032850	76.4001	85.9873	98.1597	233.864	250.352	243.426	86.849	242.547	-1.48249	1.12302e-12	2.59793e-11	Soltu.DM.01G032850	chr01	72716031	72718831	-	1950	protein_coding	- && sp|Q50EK3|C04C1_PINTA Cytochrome P450 704C1 OS=Pinus taeda OX=3352 GN=CYP704C1 PE=2 SV=1 && PF00067:Cytochrome P450	NAC
Soltu.DM.02G031800	152.8	106.775	127.284	19.7885	27.038	5.77294	128.953	17.5331	2.88056	1.15095e-12	2.65496e-11	Soltu.DM.02G031800	chr02	43794845	43797820	-	2704	protein_coding	- && sp|P33629|TBA_PRUDU Tubulin alpha chain OS=Prunus dulcis OX=3755 GN=TUBA PE=2 SV=1 && PF00091:Tubulin/FtsZ family, GTPase domain|PF03953:Tubulin C-terminal domain	NAC
Soltu.DM.10G026270	355.157	479.072	358.121	877.888	662.932	889.033	397.45	809.951	-1.02583	1.19673e-12	2.75532e-11	Soltu.DM.10G026270	chr10	57643941	57654795	+	2655	protein_coding	- && sp|Q9SG80|ASD1_ARATH Alpha-L-arabinofuranosidase 1 OS=Arabidopsis thaliana OX=3702 GN=ASD1 PE=1 SV=1 && PF06964:Alpha-L-arabinofuranosidase C-terminal domain	GRAS
Soltu.DM.02G007160	135.249	209.771	91.6876	450.637	416.586	421.425	145.569	429.549	-1.55633	1.43875e-12	3.29068e-11	Soltu.DM.02G007160	chr02	21191607	21195279	-	1845	protein_coding	- && sp|Q9C994|DTX14_ARATH Protein DETOXIFICATION 14 OS=Arabidopsis thaliana OX=3702 GN=DTX14 PE=1 SV=1 && PF01554:MatE	HD-ZIP
Soltu.DM.04G001410	189.968	241.898	230.837	82.7518	44.0619	35.5998	220.901	54.1378	2.02344	1.44249e-12	3.29613e-11	Soltu.DM.04G001410	chr04	1470763	1474192	+	735	protein_coding	- && sp|P85524|KIRO_ACTDE Kirola OS=Actinidia deliciosa OX=3627 PE=1 SV=1 && PF00407:Pathogenesis-related protein Bet v I family	-
Soltu.DM.12G025620	213.714	118.114	117.576	21.5874	7.00985	31.7512	149.801	20.1162	2.89131	1.48431e-12	3.38849e-11	Soltu.DM.12G025620	chr12	55597326	55601105	-	1896	protein_coding	- && sp|O82200|MIOX2_ARATH Inositol oxygenase 2 OS=Arabidopsis thaliana OX=3702 GN=MIOX2 PE=2 SV=2 && PF05153:Myo-inositol oxygenase	-
Soltu.DM.10G004170	122.86	98.2712	57.1699	0	3.00422	0	92.7669	1.00141	6.59848	1.53812e-12	3.50474e-11	Soltu.DM.10G004170	chr10	3558286	3559151	-	866	protein_coding	- && - && -	-
Soltu.DM.02G013050	144.541	83.1526	90.6089	315.716	389.548	268.442	106.101	324.568	-1.61407	1.57454e-12	3.58101e-11	Soltu.DM.02G013050	chr02	27755490	27756910	-	1421	protein_coding	- && - && -	-
Soltu.DM.04G029950	234.362	202.212	229.758	409.261	538.757	474.343	222.111	474.121	-1.0942	1.73473e-12	3.94165e-11	Soltu.DM.04G029950	chr04	61312178	61314113	-	1846	protein_coding	- && sp|F8WKW1|UGT2_GARJA 7-deoxyloganetin glucosyltransferase OS=Gardenia jasminoides OX=114476 GN=UGT85A24 PE=1 SV=1 && PF00201:UDP-glucoronosyl and UDP-glucosyl transferase	FAR1
Soltu.DM.07G014710	36.1352	53.8602	52.8552	204.181	158.222	171.264	47.6169	177.889	-1.90113	1.76685e-12	4.01086e-11	Soltu.DM.07G014710	chr07	44445283	44452472	+	4351	protein_coding	- && - && PF03798:TLC domain	NF-YA
Soltu.DM.09G001450	221.973	313.712	276.141	532.49	588.828	541.694	270.609	554.337	-1.03284	1.79277e-12	4.0659e-11	Soltu.DM.09G001450	chr09	990109	993736	+	2784	protein_coding	- && sp|Q9LZN0|ROGF7_ARATH Rop guanine nucleotide exchange factor 7 OS=Arabidopsis thaliana OX=3702 GN=ROPGEF7 PE=1 SV=1 && PF03759:PRONE (Plant-specific Rop nucleotide exchanger)	HB-other
Soltu.DM.04G033970	548.222	432.771	561.991	214.975	278.391	196.28	514.328	229.882	1.16212	1.86026e-12	4.2111e-11	Soltu.DM.04G033970	chr04	65512500	65518562	-	2328	protein_coding	- && sp|Q9FX08|P2C12_ARATH Probable protein phosphatase 2C 12 OS=Arabidopsis thaliana OX=3702 GN=At1g47380 PE=2 SV=1 && PF00481:Protein phosphatase 2C	NAC
Soltu.DM.04G005020	186.87	206.937	227.601	411.06	483.68	421.425	207.136	438.722	-1.08275	1.96285e-12	4.43504e-11	Soltu.DM.04G005020	chr04	5539067	5542551	-	2937	protein_coding	- && sp|Q9SD53|Y3720_ARATH UPF0481 protein At3g47200 OS=Arabidopsis thaliana OX=3702 GN=At3g47200 PE=2 SV=1 && PF03140:Plant protein of unknown function	ERF
Soltu.DM.09G030490	156.93	220.165	238.388	491.114	491.691	420.463	205.161	467.756	-1.18915	2.0259e-12	4.56476e-11	Soltu.DM.09G030490	chr09	66405978	66407398	+	712	protein_coding	- && - && PF07172:Glycine rich protein family	-
Soltu.DM.03G020790	244.687	231.504	212.499	65.6617	74.1042	93.3292	229.564	77.6984	1.56447	2.24664e-12	5.05274e-11	Soltu.DM.03G020790	chr03	45705437	45710515	+	2316	protein_coding	- && sp|P31687|4CL2_SOYBN 4-coumarate--CoA ligase 2 OS=Glycine max OX=3847 PE=2 SV=2 && PF00501:AMP-binding enzyme|PF13193:AMP-binding enzyme C-terminal domain	FAR1
Soltu.DM.09G030400	453.238	483.797	418.527	130.424	226.318	197.242	451.854	184.661	1.29416	2.35347e-12	5.28812e-11	Soltu.DM.09G030400	chr09	66346236	66347080	+	666	protein_coding	- && - && -	-
Soltu.DM.01G048480	112.535	87.8772	119.733	12.5927	23.0324	13.4702	106.715	16.3651	2.71072	2.37564e-12	5.31837e-11	Soltu.DM.01G048480	chr01	85537996	85539146	-	874	protein_coding	- && sp|Q9SE93|PNAE_RAUSE Polyneuridine-aldehyde esterase OS=Rauvolfia serpentina OX=4060 GN=PNAE PE=1 SV=1 && PF12697:Alpha/beta hydrolase family	C2H2
Soltu.DM.05G002890	570.936	597.187	544.732	277.038	305.429	181.848	570.952	254.772	1.16463	2.41326e-12	5.3925e-11	Soltu.DM.05G002890	chr05	2344234	2350475	+	1883	protein_coding	- && sp|Q9SQI8|ODP24_ARATH Dihydrolipoyllysine-residue acetyltransferase component 4 of pyruvate dehydrogenase complex, chloroplastic OS=Arabidopsis thaliana OX=3702 GN=LTA2 PE=2 SV=1 && PF00198:2-oxoacid dehydrogenases acyltransferase (catalytic domain)|	MYB_related
Soltu.DM.11G009740	273.595	291.979	390.481	603.548	630.887	679.283	318.685	637.906	-1.00276	2.44438e-12	5.45701e-11	Soltu.DM.11G009740	chr11	9439396	9440981	+	1425	protein_coding	- && sp|Q39013|NAC2_ARATH NAC domain-containing protein 2 OS=Arabidopsis thaliana OX=3702 GN=NAC002 PE=1 SV=2 && PF02365:No apical meristem (NAM) protein	NAC
Soltu.DM.02G022080	553.384	452.615	359.2	123.228	114.16	220.334	455.066	152.574	1.57704	2.4469e-12	5.45761e-11	Soltu.DM.02G022080	chr02	35878531	35884295	+	3091	protein_coding	- && sp|Q6F353|MCM6_ORYSJ DNA replication licensing factor MCM6 OS=Oryza sativa subsp. japonica OX=39947 GN=Os05g0235800 PE=3 SV=1 && PF17855:MCM AAA-lid domain|PF18263:MCM6 C-terminal winged-helix domain|PF17207:MCM OB domain|PF00493:MCM P-loop domain|PF	-
novel.135	27.8757	22.678	17.2588	124.128	97.1366	150.096	22.6042	123.787	-2.45152	2.90712e-12	6.44855e-11	-	chr01	71544383	71545601	+	1219	-	- && sp|O22150|SAU36_ARATH Auxin-responsive protein SAUR36 OS=Arabidopsis thaliana OX=3702 GN=SAUR36 PE=2 SV=1 && PF02519:Auxin responsive protein	ZF-HD
Soltu.DM.07G027830	677.276	823.022	749.681	343.6	454.639	279.988	749.993	359.409	1.0626	2.92111e-12	6.47367e-11	Soltu.DM.07G027830	chr07	56852708	56856677	+	2271	protein_coding	- && sp|Q84VX0|RFS1_ARATH Probable galactinol--sucrose galactosyltransferase 1 OS=Arabidopsis thaliana OX=3702 GN=RFS1 PE=2 SV=1 && PF05691:Raffinose synthase or seed imbibition protein Sip1	-
Soltu.DM.02G018760	574.033	398.754	378.616	165.504	210.296	179.923	450.468	185.241	1.2831	3.15402e-12	6.96439e-11	Soltu.DM.02G018760	chr02	33077190	33080920	+	2090	protein_coding	- && sp|Q41144|STC_RICCO Sugar carrier protein C OS=Ricinus communis OX=3988 GN=STC PE=2 SV=1 && PF00083:Sugar (and other) transporter	MYB_related
Soltu.DM.03G036380	191	211.661	221.129	77.3549	58.0817	69.2753	207.93	68.2373	1.60504	3.35095e-12	7.38579e-11	Soltu.DM.03G036380	chr03	59393788	59399891	+	2335	protein_coding	- && sp|Q9S746|HTH_ARATH Protein HOTHEAD OS=Arabidopsis thaliana OX=3702 GN=HTH PE=1 SV=1 && PF00732:GMC oxidoreductase|PF05199:GMC oxidoreductase	G2-like
Soltu.DM.04G028530	405.746	426.157	396.953	176.297	167.235	221.296	409.619	188.276	1.12173	3.3592e-12	7.39725e-11	Soltu.DM.04G028530	chr04	59709965	59712875	-	993	protein_coding	- && - && -	-
Soltu.DM.06G031410	94.9839	56.6949	67.9567	193.387	242.341	313.663	73.2118	249.797	-1.77214	3.47999e-12	7.65629e-11	Soltu.DM.06G031410	chr06	56301767	56304810	-	2252	protein_coding	- && sp|P24629|HSP71_SOLLC Heat shock cognate 70 kDa protein 1 OS=Solanum lycopersicum OX=4081 GN=HSC-I PE=2 SV=1 && PF00012:Hsp70 protein	FAR1
Soltu.DM.03G000110	83.6271	74.6483	85.2155	2.69843	11.0155	0	81.1637	4.5713	4.17372	3.84897e-12	8.42988e-11	Soltu.DM.03G000110	chr03	277115	282006	-	3171	protein_coding	- && - && PF10358:N-terminal C2 in EEIG1 and EHBP1 proteins	-
Soltu.DM.02G023580	122.86	143.627	100.317	23.3864	25.0352	7.69726	122.268	18.7063	2.70891	4.40477e-12	9.62977e-11	Soltu.DM.02G023580	chr02	37055086	37058864	+	1202	protein_coding	- && sp|Q42564|APX3_ARATH L-ascorbate peroxidase 3 OS=Arabidopsis thaliana OX=3702 GN=APX3 PE=1 SV=1 && PF00141:Peroxidase	M-type_MADS
Soltu.DM.09G002770	118.73	130.398	100.317	26.9843	6.00845	12.508	116.482	15.1669	2.92717	4.65343e-12	1.01567e-10	Soltu.DM.09G002770	chr09	2197955	2203447	-	2305	protein_coding	- && sp|Q9CAC1|GUN8_ARATH Endoglucanase 8 OS=Arabidopsis thaliana OX=3702 GN=CEL1 PE=2 SV=1 && PF00759:Glycosyl hydrolase family 9	WRKY
Soltu.DM.04G002880	25.8108	32.1271	34.5177	185.292	135.19	110.648	30.8185	143.71	-2.22269	5.2061e-12	1.13002e-10	Soltu.DM.04G002880	chr04	3204319	3206166	+	743	protein_coding	- && sp|P85524|KIRO_ACTDE Kirola OS=Actinidia deliciosa OX=3627 PE=1 SV=1 && PF00407:Pathogenesis-related protein Bet v I family	-
Soltu.DM.07G016990	598.811	544.271	640.734	253.652	270.38	356.96	594.606	293.664	1.01772	5.48634e-12	1.18766e-10	Soltu.DM.07G016990	chr07	47199333	47202588	+	665	protein_coding	- && sp|K4CF70|HPL_SOLLC Fatty acid hydroperoxide lyase, chloroplastic OS=Solanum lycopersicum OX=4081 GN=HPL PE=1 SV=1 && -	MYB
Soltu.DM.12G003640	74.3352	56.6949	97.081	8.09528	2.00282	0	76.037	3.36603	4.46256	5.65723e-12	1.22248e-10	Soltu.DM.12G003640	chr12	2996395	2999365	-	1020	protein_coding	- && sp|Q8LCU7|MECR_ARATH Enoyl-[acyl-carrier-protein] reductase, mitochondrial OS=Arabidopsis thaliana OX=3702 GN=At3g45770 PE=1 SV=1 && PF08240:Alcohol dehydrogenase GroES-like domain|PF00107:Zinc-binding dehydrogenase	HB-other
Soltu.DM.01G018340	361.352	467.733	414.212	171.8	199.28	202.053	414.432	191.044	1.11896	6.55113e-12	1.41187e-10	Soltu.DM.01G018340	chr01	48059148	48063096	+	2788	protein_coding	- && sp|Q8VYR7|BOR1_ARATH Boron transporter 1 OS=Arabidopsis thaliana OX=3702 GN=BOR1 PE=1 SV=1 && PF00955:HCO3- transporter family	M-type_MADS
Soltu.DM.01G049230	160.027	214.496	322.525	533.389	585.824	594.613	232.349	571.275	-1.29958	6.64643e-12	1.43114e-10	Soltu.DM.01G049230	chr01	86056602	86058151	-	1437	protein_coding	- && sp|Q0JEP3|BURP5_ORYSJ BURP domain-containing protein 5 OS=Oryza sativa subsp. japonica OX=39947 GN=BURP5 PE=2 SV=2 && PF03181:BURP domain	-
Soltu.DM.04G037290	280.822	274.97	372.144	137.62	75.1056	101.026	309.312	104.584	1.56002	7.20816e-12	1.54797e-10	Soltu.DM.04G037290	chr04	68307963	68312852	-	1891	protein_coding	- && sp|Q00624|ASOL_BRANA L-ascorbate oxidase homolog OS=Brassica napus OX=3708 GN=Bp10 PE=2 SV=1 && PF07731:Multicopper oxidase|PF00394:Multicopper oxidase|PF07732:Multicopper oxidase	G2-like
Soltu.DM.05G026730	107.373	126.619	105.71	278.837	260.366	305.966	113.234	281.723	-1.31318	7.23959e-12	1.55334e-10	Soltu.DM.05G026730	chr05	54710883	54720084	+	3150	protein_coding	- && sp|Q9SV43|PLP7_ARATH Patatin-like protein 7 OS=Arabidopsis thaliana OX=3702 GN=PLP7 PE=2 SV=1 && PF01734:Patatin-like phospholipase	bHLH
Soltu.DM.04G026000	245.719	197.487	250.253	567.569	500.704	416.614	231.153	494.962	-1.1007	7.93491e-12	1.69953e-10	Soltu.DM.04G026000	chr04	56306348	56308370	+	1173	protein_coding	- && sp|P16273|PRPX_HORVU Pathogen-related protein OS=Hordeum vulgare OX=4513 PE=2 SV=2 && -	MYB
Soltu.DM.07G022620	85.692	42.5212	34.5177	159.207	308.434	260.745	54.2436	242.795	-2.16152	8.11003e-12	1.7355e-10	Soltu.DM.07G022620	chr07	52757410	52759709	-	2300	protein_coding	- && sp|O24023|NCED1_SOLLC 9-cis-epoxycarotenoid dioxygenase NCED1, chloroplastic OS=Solanum lycopersicum OX=4081 GN=NCED1 PE=1 SV=2 && PF03055:Retinal pigment epithelial membrane protein	-
Soltu.DM.12G009300	58.8487	61.4195	88.4516	0	0	0	69.5733	0	8.63097	8.39505e-12	1.79333e-10	Soltu.DM.12G009300	chr12	8621082	8622439	+	1063	protein_coding	- && sp|Q9X248|FABG_THEMA 3-oxoacyl-[acyl-carrier-protein] reductase FabG OS=Thermotoga maritima (strain ATCC 43589 / DSM 3109 / JCM 10099 / NBRC 100826 / MSB8) OX=243274 GN=fabG PE=3 SV=1 && PF00106:short chain dehydrogenase	C3H
Soltu.DM.10G020250	174.481	201.267	194.162	26.0848	61.0859	56.7673	189.97	47.9793	1.99129	9.15129e-12	1.94802e-10	Soltu.DM.10G020250	chr10	51876920	51880714	+	2064	protein_coding	- && sp|Q9FK76|SBT56_ARATH Subtilisin-like protease SBT5.6 OS=Arabidopsis thaliana OX=3702 GN=SBT5.6 PE=2 SV=1 && PF00082:Subtilase family|PF17766:Fibronectin type-III domain	NF-YB
Soltu.DM.04G019730	139.378	125.674	171.51	35.979	24.0338	6.7351	145.521	22.2493	2.70276	9.38647e-12	1.99633e-10	Soltu.DM.04G019730	chr04	45542829	45551715	-	2048	protein_coding	- && - && PF14365:Neprosin activation peptide|PF03080:Neprosin	G2-like
Soltu.DM.09G005330	266.368	221.11	257.804	71.958	90.1267	30.789	248.427	64.2913	1.95065	9.99184e-12	2.12322e-10	Soltu.DM.09G005330	chr09	4810726	4813223	-	1224	protein_coding	- && - && PF13301:Protein of unknown function (DUF4079)	-
Soltu.DM.02G017020	251.914	274.97	259.961	116.932	102.144	87.5563	262.282	102.211	1.35853	1.07105e-11	2.26997e-10	Soltu.DM.02G017020	chr02	31503258	31507333	-	3543	protein_coding	- && sp|Q9SGP2|HSL1_ARATH Receptor-like protein kinase HSL1 OS=Arabidopsis thaliana OX=3702 GN=HSL1 PE=2 SV=1 && PF00069:Protein kinase domain|PF12799:Leucine Rich repeats (2 copies)|PF08263:Leucine rich repeat N-terminal domain	GRAS
Soltu.DM.05G025800	546.157	524.428	580.328	286.933	242.341	142.399	550.305	223.891	1.29606	1.11257e-11	2.35386e-10	Soltu.DM.05G025800	chr05	54128555	54131409	-	742	protein_coding	- && sp|P49215|RS17_SOLLC 40S ribosomal protein S17 OS=Solanum lycopersicum OX=4081 GN=RPS17 PE=2 SV=3 && PF00833:Ribosomal S17	G2-like
Soltu.DM.08G008230	143.508	108.665	111.104	272.541	305.429	317.512	121.092	298.494	-1.3019	1.14924e-11	2.42931e-10	Soltu.DM.08G008230	chr08	18795681	18797178	+	1498	protein_coding	- && - && PF05910:Plant protein of unknown function (DUF868)	ERF
Soltu.DM.03G015520	68.1406	114.335	130.52	325.61	362.51	251.123	104.332	313.081	-1.58552	1.15372e-11	2.43667e-10	Soltu.DM.03G015520	chr03	39269156	39270075	-	920	protein_coding	- && sp|P17407|21KD_DAUCA 21 kDa protein OS=Daucus carota OX=4039 PE=2 SV=1 && PF04043:Plant invertase/pectin methylesterase inhibitor	Trihelix
Soltu.DM.12G028710	46.4595	91.6568	115.418	0	8.01126	6.7351	84.5116	4.91545	4.1281	1.16083e-11	2.44956e-10	Soltu.DM.12G028710	chr12	58344162	58346387	-	1937	protein_coding	- && sp|Q9S728|PDF1_ARATH Protodermal factor 1 OS=Arabidopsis thaliana OX=3702 GN=PDF1 PE=2 SV=1 && -	-
Soltu.DM.01G022000	27.8757	21.7331	48.5405	134.022	212.298	132.778	32.7164	159.699	-2.29434	1.24264e-11	2.61992e-10	Soltu.DM.01G022000	chr01	59849450	59852189	-	2081	protein_coding	- && sp|Q9LP77|Y1848_ARATH Probable inactive receptor kinase At1g48480 OS=Arabidopsis thaliana OX=3702 GN=RKL1 PE=1 SV=1 && PF00069:Protein kinase domain|PF08263:Leucine rich repeat N-terminal domain|PF13855:Leucine rich repeat	Trihelix
novel.1339	56.7838	66.1441	79.8221	208.678	204.287	194.356	67.5834	202.44	-1.58448	1.25468e-11	2.64299e-10	-	chr06	49548452	49549108	-	657	-	- && - && -	-
Soltu.DM.08G004500	181.708	267.411	194.162	509.103	484.681	424.311	214.427	472.699	-1.13794	1.26165e-11	2.65308e-10	Soltu.DM.08G004500	chr08	5750859	5754205	-	1970	protein_coding	- && sp|P31531|1A1C_SOYBN 1-aminocyclopropane-1-carboxylate synthase OS=Glycine max OX=3847 GN=ACS1 PE=2 SV=1 && PF00155:Aminotransferase class I and II	-
Soltu.DM.01G044290	226.103	216.386	181.218	73.757	63.0887	76.0104	207.902	70.952	1.55055	1.37805e-11	2.89283e-10	Soltu.DM.01G044290	chr01	82291548	82294294	-	678	protein_coding	- && sp|Q8DI01|FABZ_THEEB 3-hydroxyacyl-[acyl-carrier-protein] dehydratase FabZ OS=Thermosynechococcus elongatus (strain BP-1) OX=197221 GN=fabZ PE=3 SV=1 && PF07977:FabA-like domain	-
Soltu.DM.06G031000	206.487	223.945	181.218	457.833	367.517	530.149	203.883	451.833	-1.14703	1.47501e-11	3.08835e-10	Soltu.DM.06G031000	chr06	55938182	55942352	+	2101	protein_coding	- && sp|Q9LQQ8|PBL5_ARATH Probable serine/threonine-protein kinase PBL5 OS=Arabidopsis thaliana OX=3702 GN=PBL5 PE=2 SV=1 && PF00069:Protein kinase domain	Whirly
Soltu.DM.08G029970	107.373	107.72	105.71	319.314	252.355	245.35	106.935	272.34	-1.34945	1.52968e-11	3.18897e-10	Soltu.DM.08G029970	chr08	58941052	58942062	-	1011	protein_coding	- && - && -	FAR1
Soltu.DM.04G033560	402.649	396.865	376.458	137.62	193.272	196.28	391.991	175.724	1.15981	1.5993e-11	3.3285e-10	Soltu.DM.04G033560	chr04	65177883	65182899	-	2493	protein_coding	- && - && PF03763:Remorin, C-terminal region	-
Soltu.DM.09G026220	99.1136	176.699	147.779	304.023	469.66	391.598	141.197	388.427	-1.45717	1.6463e-11	3.42337e-10	Soltu.DM.09G026220	chr09	62456644	62458578	+	1657	protein_coding	- && sp|P10967|ACCH3_SOLLC 1-aminocyclopropane-1-carboxylate oxidase homolog OS=Solanum lycopersicum OX=4081 GN=ACO3 PE=2 SV=1 && -	GATA
Soltu.DM.09G021200	15.4865	14.1737	2.15736	87.2491	98.138	101.026	10.6059	95.4712	-3.15528	1.65532e-11	3.43919e-10	Soltu.DM.09G021200	chr09	56465596	56466521	+	926	protein_coding	- && sp|A0A3Q7I5Y9|ERFC3_SOLLC Ethylene-response factor C3 OS=Solanum lycopersicum OX=4081 GN=ERF.C.3 PE=2 SV=1 && PF00847:AP2 domain	ERF
Soltu.DM.10G000400	329.346	171.975	163.959	63.8628	59.0831	44.2592	221.76	55.735	1.99118	1.67732e-11	3.48191e-10	Soltu.DM.10G000400	chr10	326920	334902	-	2994	protein_coding	- && sp|Q93V99|PDF2_ARATH Homeobox-leucine zipper protein PROTODERMAL FACTOR 2 OS=Arabidopsis thaliana OX=3702 GN=PDF2 PE=1 SV=1 && PF01852:START domain|PF00046:Homeodomain	HD-ZIP
Soltu.DM.01G029580	105.308	113.39	113.261	16.1906	12.0169	28.8647	110.653	19.0241	2.53926	1.70524e-11	3.53685e-10	Soltu.DM.01G029580	chr01	69322617	69340925	-	4426	protein_coding	- && sp|A0A1P8ASY1|JHS1_ARATH DNA replication ATP-dependent helicase/nuclease JHS1 OS=Arabidopsis thaliana OX=3702 GN=JHS1 PE=2 SV=1 && PF08696:DNA replication factor Dna2|PF13086:AAA domain|PF13087:AAA domain	C2H2
Soltu.DM.09G029880	1.03243	0	7.55074	233.864	205.289	194.356	2.86106	211.169	-6.24125	1.78948e-11	3.70523e-10	Soltu.DM.09G029880	chr09	65974132	65979408	-	1416	protein_coding	- && sp|O64961|TPSGC_SOLLC Germacrene C synthase OS=Solanum lycopersicum OX=4081 GN=SSTLE1 PE=1 SV=1 && PF03936:Terpene synthase family, metal binding domain|PF01397:Terpene synthase, N-terminal domain	bHLH
Soltu.DM.02G031540	156.93	104.886	182.296	38.6775	33.0465	31.7512	148.037	34.4917	2.09807	1.9616e-11	4.0375e-10	Soltu.DM.02G031540	chr02	43589580	43591966	-	1701	protein_coding	- && sp|Q9LE63|MY106_ARATH Transcription factor MYB106 OS=Arabidopsis thaliana OX=3702 GN=MYB106 PE=2 SV=1 && PF00249:Myb-like DNA-binding domain	MYB
Soltu.DM.11G009080	58.8487	87.8772	65.7993	249.155	221.311	184.734	70.8417	218.4	-1.62126	2.00694e-11	4.12733e-10	Soltu.DM.11G009080	chr11	8773022	8774221	-	1200	protein_coding	- && sp|Q6NML0|ATL76_ARATH E3 ubiquitin-protein ligase ATL76 OS=Arabidopsis thaliana OX=3702 GN=ATL76 PE=1 SV=1 && PF13639:Ring finger domain	C3H
Soltu.DM.08G000580	80.5298	76.5382	87.3729	216.774	199.28	284.798	81.4803	233.617	-1.52094	2.06161e-11	4.23258e-10	Soltu.DM.08G000580	chr08	1080017	1083118	+	919	protein_coding	- && - && -	-
Soltu.DM.08G028520	377.871	336.39	349.492	134.921	166.234	177.999	354.584	159.718	1.15184	2.08802e-11	4.28318e-10	Soltu.DM.08G028520	chr08	57846584	57852906	-	1869	protein_coding	- && sp|Q94AX5|PAM71_ARATH Protein PAM71, chloroplastic OS=Arabidopsis thaliana OX=3702 GN=PAM71 PE=1 SV=2 && PF01169:Uncharacterized protein family UPF0016	-
Soltu.DM.11G002920	30.973	49.1356	53.9339	162.805	143.201	203.977	44.6808	169.995	-1.92802	2.45311e-11	4.99409e-10	Soltu.DM.11G002920	chr11	2980753	2985521	+	3564	protein_coding	- && sp|Q9FGD7|PUB50_ARATH Putative U-box domain-containing protein 50 OS=Arabidopsis thaliana OX=3702 GN=PUB50 PE=3 SV=1 && PF07714:Protein tyrosine kinase|PF04564:U-box domain	C2H2
Soltu.DM.04G023430	79.4974	46.3009	67.9567	187.091	224.315	204.939	64.585	205.449	-1.67302	2.45698e-11	4.99778e-10	Soltu.DM.04G023430	chr04	52625382	52630502	+	1890	protein_coding	- && sp|Q6TPH1|PPA23_ARATH Purple acid phosphatase 23 OS=Arabidopsis thaliana OX=3702 GN=PAP23 PE=1 SV=2 && PF16656:Purple acid Phosphatase, N-terminal domain|PF00149:Calcineurin-like phosphoesterase|PF14008:Iron/zinc purple acid phosphatase-like protein	B3
Soltu.DM.06G004450	0	0	0	41.3759	55.0774	118.345	0	71.5995	-8.57944	2.5049e-11	5.08673e-10	Soltu.DM.06G004450	chr06	6022949	6024343	+	1219	protein_coding	- && sp|Q9LX82|MYB48_ARATH Transcription factor MYB48 OS=Arabidopsis thaliana OX=3702 GN=MYB48 PE=2 SV=1 && PF00249:Myb-like DNA-binding domain	MYB
Soltu.DM.09G030690	52.6541	60.4746	96.0023	205.08	209.294	262.669	69.7103	225.681	-1.69854	2.53372e-11	5.14094e-10	Soltu.DM.09G030690	chr09	66620901	66623536	+	2161	protein_coding	- && sp|Q9LSE7|B561C_ARATH Cytochrome b561 and DOMON domain-containing protein At3g25290 OS=Arabidopsis thaliana OX=3702 GN=At3g25290 PE=2 SV=1 && PF04526:Protein of unknown function (DUF568)	bZIP
Soltu.DM.03G012130	189.968	183.314	211.421	422.754	381.536	386.787	194.901	397.026	-1.02814	2.65676e-11	5.37263e-10	Soltu.DM.03G012130	chr03	33172599	33175351	+	2633	protein_coding	- && sp|U5NH37|7DLGT_CATRO 7-deoxyloganetic acid glucosyl transferase OS=Catharanthus roseus OX=4058 GN=7DLGT PE=1 SV=1 && PF00201:UDP-glucoronosyl and UDP-glucosyl transferase	HB-other
Soltu.DM.07G018520	19.6162	17.9534	22.6522	89.0481	113.159	116.421	20.074	106.209	-2.40591	2.67456e-11	5.40413e-10	Soltu.DM.07G018520	chr07	48948664	48949531	-	868	protein_coding	- && sp|O81831|CARP1_ARATH Calcium-binding protein KRP1 OS=Arabidopsis thaliana OX=3702 GN=KRP1 PE=2 SV=1 && PF13833:EF-hand domain pair	MYB_related
Soltu.DM.11G023520	396.454	404.424	385.088	152.911	151.213	221.296	395.322	175.14	1.17502	2.74915e-11	5.55008e-10	Soltu.DM.11G023520	chr11	43736541	43739970	-	2919	protein_coding	- && sp|Q9M9C5|Y1680_ARATH Probable leucine-rich repeat receptor-like protein kinase At1g68400 OS=Arabidopsis thaliana OX=3702 GN=At1g68400 PE=1 SV=1 && PF00069:Protein kinase domain|PF08263:Leucine rich repeat N-terminal domain	ERF
Soltu.DM.07G021650	164.157	199.377	166.116	363.388	354.498	479.154	176.55	399.014	-1.17469	2.75137e-11	5.55008e-10	Soltu.DM.07G021650	chr07	51780542	51781671	+	1130	protein_coding	- && - && -	-
Soltu.DM.11G025020	119.762	145.517	76.5861	26.0848	8.01126	7.69726	113.955	13.9311	3.01971	2.9107e-11	5.86175e-10	Soltu.DM.11G025020	chr11	45085683	45088829	-	1111	protein_coding	- && - && PF14368:Probable lipid transfer	-
novel.1431	251.914	227.725	218.972	391.272	532.749	544.581	232.87	489.534	-1.0709	2.92238e-11	5.87551e-10	-	chr07	40073406	40074776	+	994	-	- && sp|Q8S8F5|EF4L3_ARATH Protein ELF4-LIKE 3 OS=Arabidopsis thaliana OX=3702 GN=EFL3 PE=3 SV=1 && -	MYB_related
Soltu.DM.08G027500	327.281	414.818	379.694	150.212	117.165	192.431	373.931	153.27	1.2863	2.93809e-11	5.90221e-10	Soltu.DM.08G027500	chr08	56980389	56986507	-	4019	protein_coding	- && - && PF10358:N-terminal C2 in EEIG1 and EHBP1 proteins	MIKC_MADS
Soltu.DM.03G025480	70.2055	107.72	122.969	268.943	316.445	253.047	100.298	279.478	-1.47849	3.25272e-11	6.52346e-10	Soltu.DM.03G025480	chr03	50615131	50617133	-	1774	protein_coding	- && sp|P37118|C71A2_SOLME Cytochrome P450 71A2 OS=Solanum melongena OX=4111 GN=CYP71A2 PE=2 SV=1 && PF00067:Cytochrome P450	HSF
Soltu.DM.02G004130	201.324	225.835	208.185	513.601	375.528	441.63	211.781	443.586	-1.06688	3.34683e-11	6.70666e-10	Soltu.DM.02G004130	chr02	16409699	16412342	+	1843	protein_coding	- && sp|P92981|APR2_ARATH 5'-adenylylsulfate reductase 2, chloroplastic OS=Arabidopsis thaliana OX=3702 GN=APR2 PE=1 SV=2 && PF00085:Thioredoxin|PF01507:Phosphoadenosine phosphosulfate reductase family	-
Soltu.DM.11G022880	167.254	134.178	107.868	28.7832	30.0422	37.5241	136.433	32.1165	2.08803	3.35439e-11	6.71625e-10	Soltu.DM.11G022880	chr11	42887530	42893352	+	2578	protein_coding	- && sp|Q8VYY5|NCRK_ARATH Receptor-like serine/threonine-protein kinase NCRK OS=Arabidopsis thaliana OX=3702 GN=NCRK PE=1 SV=1 && PF00069:Protein kinase domain	bHLH
Soltu.DM.06G015910	75.3676	47.2458	77.6648	3.5979	6.00845	0	66.7594	3.20212	4.38879	3.40671e-11	6.81538e-10	Soltu.DM.06G015910	chr06	41534550	41536314	+	1075	protein_coding	- && - && PF04720:PDDEXK-like family of unknown function	-
Soltu.DM.04G010390	116.665	80.3178	122.969	16.1906	20.0282	22.1296	106.651	19.4494	2.45593	3.5937e-11	7.17174e-10	Soltu.DM.04G010390	chr04	10912068	10916857	-	1846	protein_coding	- && sp|Q9SV30|GATA8_ARATH GATA transcription factor 8 OS=Arabidopsis thaliana OX=3702 GN=GATA8 PE=1 SV=1 && PF00320:GATA zinc finger	GATA
Soltu.DM.12G026300	354.125	501.75	486.484	195.186	230.324	159.718	447.453	195.076	1.19871	3.74444e-11	7.46028e-10	Soltu.DM.12G026300	chr12	56279227	56282277	+	1391	protein_coding	- && sp|O65282|CH20_ARATH 20 kDa chaperonin, chloroplastic OS=Arabidopsis thaliana OX=3702 GN=CPN20 PE=1 SV=2 && PF00166:Chaperonin 10 Kd subunit	ERF
Soltu.DM.02G003300	121.827	97.3263	93.8449	232.964	279.393	286.723	104.333	266.36	-1.35173	3.75965e-11	7.48444e-10	Soltu.DM.02G003300	chr02	13987703	13988234	+	452	protein_coding	- && sp|O81833|SD11_ARATH G-type lectin S-receptor-like serine/threonine-protein kinase SD1-1 OS=Arabidopsis thaliana OX=3702 GN=SD11 PE=1 SV=1 && PF11883:Domain of unknown function (DUF3403)|PF07714:Protein tyrosine kinase	MIKC_MADS
Soltu.DM.05G020780	521.379	522.538	596.509	213.176	330.465	208.788	546.809	250.809	1.126	3.79251e-11	7.54368e-10	Soltu.DM.05G020780	chr05	48995688	48998932	-	805	protein_coding	- && sp|P62302|RS13_SOYBN 40S ribosomal protein S13 OS=Glycine max OX=3847 GN=RPS13 PE=2 SV=1 && PF00312:Ribosomal protein S15|PF08069:Ribosomal S13/S15 N-terminal domain	TCP
Soltu.DM.07G016150	273.595	314.657	404.504	117.831	157.221	99.1022	330.919	124.718	1.40861	4.09763e-11	8.11732e-10	Soltu.DM.07G016150	chr07	46145940	46147629	-	1135	protein_coding	- && sp|Q9SJ81|FLA7_ARATH Fasciclin-like arabinogalactan protein 7 OS=Arabidopsis thaliana OX=3702 GN=FLA7 PE=2 SV=1 && PF02469:Fasciclin domain	NF-YB
Soltu.DM.02G010460	21.6811	7.55933	20.4949	106.138	87.1225	127.005	16.5784	106.755	-2.69907	4.50025e-11	8.90038e-10	Soltu.DM.02G010460	chr02	25350015	25352988	+	2498	protein_coding	- && sp|Q9LYK2|NRT27_ARATH High affinity nitrate transporter 2.7 OS=Arabidopsis thaliana OX=3702 GN=NRT2.7 PE=2 SV=1 && PF07690:Major Facilitator Superfamily	-
novel.1243	77.4325	79.3729	50.6978	258.149	209.294	181.848	69.1678	216.43	-1.643	5.28439e-11	1.04257e-09	-	chr06	51219673	51221237	+	1565	-	- && - && -	-
Soltu.DM.09G018510	104.276	56.6949	56.0912	0	4.00563	7.69726	72.354	3.90096	4.23262	5.40757e-11	1.06514e-09	Soltu.DM.09G018510	chr09	52004942	52005713	+	772	protein_coding	- && - && -	-
Soltu.DM.07G024710	217.843	308.987	265.355	111.535	102.144	89.4806	264.062	101.053	1.38584	5.62117e-11	1.10632e-09	Soltu.DM.07G024710	chr07	54511791	54513430	+	1477	protein_coding	- && sp|A0A3Q7HH64|JA2L_SOLLC NAC domain-containing protein JA2L OS=Solanum lycopersicum OX=4081 GN=JA2L PE=2 SV=1 && PF02365:No apical meristem (NAM) protein	NAC
Soltu.DM.10G020810	146.606	108.665	70.114	302.224	316.445	294.42	108.462	304.363	-1.48673	5.65459e-11	1.11199e-09	Soltu.DM.10G020810	chr10	52494367	52495939	+	840	protein_coding	- && sp|Q9LZF1|HIP6_ARATH Heavy metal-associated isoprenylated plant protein 6 OS=Arabidopsis thaliana OX=3702 GN=HIPP06 PE=1 SV=1 && PF00403:Heavy-metal-associated domain	NAC
Soltu.DM.03G005720	79.4974	48.1907	60.4059	214.075	192.27	181.848	62.698	196.064	-1.64808	5.76624e-11	1.13303e-09	Soltu.DM.03G005720	chr03	7163271	7165843	+	2573	protein_coding	- && sp|Q9FE83|SKIP2_ARATH F-box protein SKIP2 OS=Arabidopsis thaliana OX=3702 GN=SKIP2 PE=1 SV=1 && -	-
Soltu.DM.10G023160	8.25947	10.3941	6.47207	122.329	47.0662	86.5941	8.3752	85.3297	-3.34328	6.01597e-11	1.18019e-09	Soltu.DM.10G023160	chr10	55149227	55150921	+	1695	protein_coding	- && - && PF11961:Domain of unknown function (DUF3475)|PF05003:Protein of unknown function (DUF668)	-
Soltu.DM.12G006530	349.995	308.043	354.885	163.705	69.0971	108.724	337.641	113.842	1.56397	6.10359e-11	1.19641e-09	Soltu.DM.12G006530	chr12	5367494	5373318	+	2817	protein_coding	- && - && PF14686:Polysaccharide lyase family 4, domain II|PF06045:Rhamnogalacturonate lyase family|PF14683:Polysaccharide lyase family 4, domain III	-
Soltu.DM.01G010580	224.038	216.386	201.713	80.0533	82.1154	46.1835	214.045	69.4508	1.62368	6.36517e-11	1.24567e-09	Soltu.DM.01G010580	chr01	16066584	16078211	+	1686	protein_coding	- && sp|Q70E96|AL3F1_ARATH Aldehyde dehydrogenase family 3 member F1 OS=Arabidopsis thaliana OX=3702 GN=ALDH3F1 PE=2 SV=2 && PF00171:Aldehyde dehydrogenase family	bHLH
Soltu.DM.06G025210	69.173	45.356	81.9795	0	5.00704	0	65.5028	1.66901	5.34835	6.55925e-11	1.28159e-09	Soltu.DM.06G025210	chr06	51156913	51158738	+	1726	protein_coding	- && sp|Q9SNW8|DICH_ANTMA Transcription factor DICHOTOMA OS=Antirrhinum majus OX=4151 GN=DICH PE=2 SV=1 && PF03634:TCP family transcription factor	TCP
Soltu.DM.05G006130	211.649	215.441	243.781	411.06	426.6	582.105	223.624	473.255	-1.08205	7.97631e-11	1.54849e-09	Soltu.DM.05G006130	chr05	5483206	5484195	-	990	protein_coding	- && - && -	-
Soltu.DM.08G014550	54.719	46.3009	50.6978	148.413	200.282	153.945	50.5726	167.547	-1.72842	8.6583e-11	1.6782e-09	Soltu.DM.08G014550	chr08	41407669	41410146	+	2388	protein_coding	- && sp|Q9SGP2|HSL1_ARATH Receptor-like protein kinase HSL1 OS=Arabidopsis thaliana OX=3702 GN=HSL1 PE=2 SV=1 && PF00069:Protein kinase domain|PF13855:Leucine rich repeat|PF08263:Leucine rich repeat N-terminal domain	S1Fa-like
Soltu.DM.04G002490	188.935	211.661	169.352	511.802	345.486	410.841	189.983	422.709	-1.15333	8.83577e-11	1.71123e-09	Soltu.DM.04G002490	chr04	2669843	2670649	+	807	protein_coding	- && - && PF14009:Domain of unknown function (DUF4228)	bHLH
Soltu.DM.09G019880	419.168	403.479	421.763	161.906	206.29	229.956	414.803	199.384	1.05825	9.05551e-11	1.7496e-09	Soltu.DM.09G019880	chr09	54412901	54418936	-	830	protein_coding	- && - && -	-
Soltu.DM.08G026420	86.7244	102.051	90.6089	20.6879	7.00985	3.84863	93.1281	10.5155	3.13098	1.02009e-10	1.95534e-09	Soltu.DM.08G026420	chr08	55989410	55991951	-	2542	protein_coding	- && sp|A0A0M3R8G2|SBT_PETHY Subtilisin-like protease OS=Petunia hybrida OX=4102 GN=SBT PE=2 SV=1 && PF02225:PA domain|PF00082:Subtilase family|PF17766:Fibronectin type-III domain|PF05922:Peptidase inhibitor I9	ERF
Soltu.DM.12G007270	257.076	215.441	221.129	439.844	416.586	548.43	231.215	468.286	-1.01863	1.07571e-10	2.05707e-09	Soltu.DM.12G007270	chr12	6178064	6182528	+	2400	protein_coding	- && sp|Q93ZE2|TGA7_ARATH Transcription factor TGA7 OS=Arabidopsis thaliana OX=3702 GN=TGA7 PE=1 SV=1 && PF00170:bZIP transcription factor|PF14144:Seed dormancy control	bZIP
Soltu.DM.02G028250	183.773	209.771	148.857	403.865	342.481	448.365	180.801	398.237	-1.13714	1.18202e-10	2.25505e-09	Soltu.DM.02G028250	chr02	40938048	40941139	+	3092	protein_coding	- && sp|Q9FE83|SKIP2_ARATH F-box protein SKIP2 OS=Arabidopsis thaliana OX=3702 GN=SKIP2 PE=1 SV=1 && PF12937:F-box-like	-
Soltu.DM.04G003840	166.222	104.886	166.116	487.516	329.463	323.285	145.741	380.088	-1.38675	1.20028e-10	2.28768e-09	Soltu.DM.04G003840	chr04	4243603	4245350	-	1748	protein_coding	- && sp|P56725|ZOX_PHAVU Zeatin O-xylosyltransferase OS=Phaseolus vulgaris OX=3885 GN=ZOX1 PE=2 SV=1 && PF00201:UDP-glucoronosyl and UDP-glucosyl transferase	bHLH
Soltu.DM.02G006880	186.87	210.716	254.568	48.5717	86.1211	76.0104	217.385	70.2344	1.63328	1.20102e-10	2.28768e-09	Soltu.DM.02G006880	chr02	20836321	20841698	-	2392	protein_coding	- && - && PF10497:Zinc-finger domain of monoamine-oxidase A repressor R1	RAV
Soltu.DM.03G003200	403.681	277.805	263.197	100.741	135.19	128.929	314.895	121.62	1.37406	1.22422e-10	2.33005e-09	Soltu.DM.03G003200	chr03	3105233	3109013	-	2292	protein_coding	- && sp|Q41438|HMDH3_SOLTU 3-hydroxy-3-methylglutaryl-coenzyme A reductase 3 OS=Solanum tuberosum OX=4113 GN=HMG3 PE=2 SV=1 && PF00368:Hydroxymethylglutaryl-coenzyme A reductase	HSF
Soltu.DM.07G000530	118.73	119.059	86.2942	19.7885	6.00845	24.0539	108.028	16.6169	2.69445	1.27262e-10	2.41837e-09	Soltu.DM.07G000530	chr07	797395	803198	-	2568	protein_coding	- && sp|Q56X72|RTNLS_ARATH Reticulon-like protein B21 OS=Arabidopsis thaliana OX=3702 GN=RTNLB21 PE=2 SV=2 && PF02453:Reticulon	C2H2
Soltu.DM.10G021930	122.86	115.28	139.149	35.979	9.01267	8.65941	125.763	17.8837	2.79967	1.32668e-10	2.51913e-09	Soltu.DM.10G021930	chr10	54096199	54102270	+	3364	protein_coding	- && sp|Q8GZ99|HPCA1_ARATH Leucine-rich repeat receptor protein kinase HPCA1 OS=Arabidopsis thaliana OX=3702 GN=HPCA1 PE=1 SV=1 && PF07714:Protein tyrosine kinase	bHLH
Soltu.DM.09G002600	219.908	212.606	225.444	92.646	85.1197	59.6537	219.319	79.1398	1.46914	1.4006e-10	2.65535e-09	Soltu.DM.09G002600	chr09	1997951	2001740	-	1301	protein_coding	- && sp|Q9LFF9|IPYR4_ARATH Soluble inorganic pyrophosphatase 4 OS=Arabidopsis thaliana OX=3702 GN=PPA4 PE=1 SV=1 && PF00719:Inorganic pyrophosphatase	MYB_related
Soltu.DM.10G021160	144.541	69.9238	111.104	24.2858	9.01267	4.81079	108.523	12.7031	3.08064	1.42981e-10	2.70649e-09	Soltu.DM.10G021160	chr10	53067720	53072205	+	3653	protein_coding	- && sp|Q9ZQC5|ICR2_ARATH Interactor of constitutive active ROPs 2, chloroplastic OS=Arabidopsis thaliana OX=3702 GN=ICR2 PE=1 SV=1 && -	NF-YB
Soltu.DM.03G002870	124.924	165.36	134.835	28.7832	31.0436	48.1079	141.706	35.9782	1.97995	1.45619e-10	2.75214e-09	Soltu.DM.03G002870	chr03	2731353	2738218	-	3006	protein_coding	- && sp|Q93V99|PDF2_ARATH Homeobox-leucine zipper protein PROTODERMAL FACTOR 2 OS=Arabidopsis thaliana OX=3702 GN=PDF2 PE=1 SV=1 && PF00046:Homeodomain|PF01852:START domain	HD-ZIP
Soltu.DM.05G026430	90.8541	106.775	115.418	319.314	223.314	259.782	104.349	267.47	-1.35945	1.49391e-10	2.81903e-09	Soltu.DM.05G026430	chr05	54546021	54548252	+	588	protein_coding	- && sp|Q681Z2|DSP3_ARATH Tyrosine-protein phosphatase DSP3 OS=Arabidopsis thaliana OX=3702 GN=DSP3 PE=1 SV=1 && PF03162:Tyrosine phosphatase family	SBP
Soltu.DM.10G018090	187.903	179.534	209.263	54.868	32.0451	76.0104	192.233	54.3078	1.82089	1.51594e-10	2.85395e-09	Soltu.DM.10G018090	chr10	48998614	49000053	-	1440	protein_coding	- && sp|Q9SII5|EXOL5_ARATH Protein EXORDIUM-like 5 OS=Arabidopsis thaliana OX=3702 GN=EXL5 PE=2 SV=1 && PF04674:Phosphate-induced protein 1 conserved region	MYB
Soltu.DM.01G023390	133.184	127.564	112.182	28.7832	38.0535	23.0918	124.31	29.9762	2.05488	1.52926e-10	2.87456e-09	Soltu.DM.01G023390	chr01	62278444	62279158	-	715	protein_coding	- && sp|P59226|H32_ARATH Histone H3.2 OS=Arabidopsis thaliana OX=3702 GN=HTR2 PE=1 SV=2 && PF00125:Core histone H2A/H2B/H3/H4	bHLH
Soltu.DM.02G016770	71.2379	103.941	80.9008	0.899476	0	0	85.3598	0.299825	7.96618	1.56561e-10	2.9406e-09	Soltu.DM.02G016770	chr02	31311139	31312705	-	1489	protein_coding	- && sp|O49523|DSEL_ARATH Phospholipase A1-IIgamma OS=Arabidopsis thaliana OX=3702 GN=DSEL PE=1 SV=1 && PF01764:Lipase (class 3)	Trihelix
Soltu.DM.08G001720	83.6271	68.0339	103.553	14.3916	5.00704	13.4702	85.0714	10.9563	2.94623	1.59411e-10	2.98489e-09	Soltu.DM.08G001720	chr08	2414936	2415972	+	822	protein_coding	- && sp|Q9SK27|ENL1_ARATH Early nodulin-like protein 1 OS=Arabidopsis thaliana OX=3702 GN=At2g25060 PE=2 SV=2 && PF02298:Plastocyanin-like domain	HB-PHD
Soltu.DM.07G012010	180.676	78.428	134.835	535.188	588.828	744.71	131.313	622.908	-2.24741	1.62367e-10	3.03555e-09	Soltu.DM.07G012010	chr07	38606623	38607849	-	1227	protein_coding	- && sp|Q0ZPV7|CXE1_ACTER Carboxylesterase 1 OS=Actinidia eriantha OX=165200 GN=CXE1 PE=1 SV=1 && PF07859:alpha/beta hydrolase fold	GRAS
Soltu.DM.02G029440	65.0433	74.6483	52.8552	148.413	222.313	256.896	64.1823	209.207	-1.70067	1.64043e-10	3.06218e-09	Soltu.DM.02G029440	chr02	42010026	42012787	+	2037	protein_coding	- && sp|Q8VWZ7|C76B6_CATRO Geraniol 8-hydroxylase OS=Catharanthus roseus OX=4058 GN=CYP76B6 PE=1 SV=1 && PF00067:Cytochrome P450	bHLH
Soltu.DM.09G018490	58.8487	69.9238	34.5177	0	0	0	54.43	0	8.27951	1.6725e-10	3.11964e-09	Soltu.DM.09G018490	chr09	51984994	51985680	+	687	protein_coding	- && - && -	-
Soltu.DM.02G016310	3.0973	2.83475	6.47207	60.2649	53.0746	71.1996	4.1347	61.513	-3.91158	1.70637e-10	3.18037e-09	Soltu.DM.02G016310	chr02	30812896	30814987	+	1484	protein_coding	- && sp|Q9FJ47|SAG12_ARATH Senescence-specific cysteine protease SAG12 OS=Arabidopsis thaliana OX=3702 GN=SAG12 PE=1 SV=1 && PF00112:Papain family cysteine protease|PF08246:Cathepsin propeptide inhibitor domain (I29)	NAC
Soltu.DM.09G006000	45.4271	63.3094	49.6192	0	0	0	52.7852	0	8.23445	1.71702e-10	3.19777e-09	Soltu.DM.09G006000	chr09	5731710	5732825	-	1116	protein_coding	- && sp|Q8LEE9|FLA12_ARATH Fasciclin-like arabinogalactan protein 12 OS=Arabidopsis thaliana OX=3702 GN=FLA12 PE=2 SV=2 && PF02469:Fasciclin domain	NF-YC
Soltu.DM.09G029760	46.4595	10.3941	15.1015	402.965	350.493	669.661	23.985	474.373	-4.30771	1.97647e-10	3.6669e-09	Soltu.DM.09G029760	chr09	65845038	65847761	-	1731	protein_coding	- && sp|Q9FQ27|TPSGB_SOLHA (E,E)-germacrene B synthase OS=Solanum habrochaites OX=62890 GN=SSTLH1 PE=1 SV=1 && PF03936:Terpene synthase family, metal binding domain|PF01397:Terpene synthase, N-terminal domain	bHLH
Soltu.DM.01G044960	263.27	404.424	504.821	108.837	130.183	180.886	390.839	139.968	1.48207	2.13704e-10	3.9527e-09	Soltu.DM.01G044960	chr01	82845036	82845611	-	576	protein_coding	- && - && -	-
Soltu.DM.04G004730	71.2379	64.2543	46.3831	0	5.00704	0	60.6251	1.66901	5.23827	2.22287e-10	4.10834e-09	Soltu.DM.04G004730	chr04	5050306	5052900	+	1029	protein_coding	- && sp|Q8LDF9|HMGB7_ARATH High mobility group B protein 7 OS=Arabidopsis thaliana OX=3702 GN=HMGB7 PE=1 SV=1 && PF00505:HMG (high mobility group) box	WOX
Soltu.DM.08G030190	186.87	188.983	210.342	81.8523	64.0901	63.5024	195.399	69.8149	1.48213	2.25029e-10	4.15585e-09	Soltu.DM.08G030190	chr08	59114041	59117207	+	1474	protein_coding	- && sp|Q8VZ49|ADHL4_ARATH Alcohol dehydrogenase-like 4 OS=Arabidopsis thaliana OX=3702 GN=At1g64710 PE=2 SV=1 && PF08240:Alcohol dehydrogenase GroES-like domain|PF00107:Zinc-binding dehydrogenase	GRF
Soltu.DM.02G028750	32.0054	45.356	88.4516	0	0	0	55.271	0	8.2984	2.26915e-10	4.18749e-09	Soltu.DM.02G028750	chr02	41318354	41319231	-	878	protein_coding	- && sp|Q9FHA6|RLF34_ARATH Protein RALF-like 34 OS=Arabidopsis thaliana OX=3702 GN=RALFL34 PE=2 SV=1 && PF05498:Rapid ALkalinization Factor (RALF)	bHLH
Soltu.DM.06G008810	60.9136	62.3644	34.5177	0	0	0	52.5986	0	8.22977	2.27198e-10	4.18953e-09	Soltu.DM.06G008810	chr06	25128290	25131003	+	2136	protein_coding	- && sp|Q8LPL5|FZR3_ARATH Protein FIZZY-RELATED 3 OS=Arabidopsis thaliana OX=3702 GN=FZR3 PE=1 SV=1 && -	MYB_related
Soltu.DM.11G013230	392.325	371.352	316.053	159.207	192.27	158.756	359.91	170.078	1.08316	2.40653e-10	4.42084e-09	Soltu.DM.11G013230	chr11	16840303	16848391	+	4788	protein_coding	- && sp|Q7Y1I7|DNM1A_ORYSJ DNA (cytosine-5)-methyltransferase 1A OS=Oryza sativa subsp. japonica OX=39947 GN=MET1A PE=2 SV=1 && PF00145:C-5 cytosine-specific DNA methylase|PF12047:Cytosine specific DNA methyltransferase replication foci domain|PF01426:BAH	-
Soltu.DM.08G017230	114.6	205.047	239.466	41.3759	36.0507	62.5402	186.371	46.6556	1.99768	2.44968e-10	4.48991e-09	Soltu.DM.08G017230	chr08	45564385	45565017	-	633	protein_coding	- && sp|Q942D4|BURP3_ORYSJ BURP domain-containing protein 3 OS=Oryza sativa subsp. japonica OX=39947 GN=BURP3 PE=2 SV=1 && PF03181:BURP domain	-
Soltu.DM.04G030410	183.773	216.386	224.365	353.494	470.662	480.116	208.175	434.757	-1.06154	2.51581e-10	4.60763e-09	Soltu.DM.04G030410	chr04	61837789	61845353	-	1959	protein_coding	- && sp|Q9FKQ1|DTX27_ARATH Protein DETOXIFICATION 27 OS=Arabidopsis thaliana OX=3702 GN=DTX27 PE=2 SV=1 && PF01554:MatE	MYB
Soltu.DM.01G010560	133.184	131.343	131.599	35.979	8.01126	28.8647	132.042	24.285	2.43382	2.71748e-10	4.95829e-09	Soltu.DM.01G010560	chr01	15933649	15934904	-	687	protein_coding	- && sp|P85524|KIRO_ACTDE Kirola OS=Actinidia deliciosa OX=3627 PE=1 SV=1 && PF00407:Pathogenesis-related protein Bet v I family	-
Soltu.DM.04G010530	52.6541	60.4746	39.9111	150.212	162.228	183.772	51.0133	165.404	-1.69252	2.7927e-10	5.08786e-09	Soltu.DM.04G010530	chr04	11089288	11094260	+	1345	protein_coding	- && sp|Q8L3W1|VRN1_ARATH B3 domain-containing transcription factor VRN1 OS=Arabidopsis thaliana OX=3702 GN=VRN1 PE=1 SV=1 && PF02362:B3 DNA binding domain	B3
Soltu.DM.10G026590	61.946	23.6229	43.1471	156.509	207.291	151.059	42.9053	171.62	-2.00491	2.9453e-10	5.35785e-09	Soltu.DM.10G026590	chr10	57958719	57960725	-	2007	protein_coding	- && sp|Q9FVS9|C96AF_ARATH Alkane hydroxylase MAH1 OS=Arabidopsis thaliana OX=3702 GN=CYP96A15 PE=2 SV=1 && PF00067:Cytochrome P450	NAC
Soltu.DM.02G023480	103.243	183.314	175.824	43.1748	37.0521	41.3728	154.127	40.5332	1.92632	2.95931e-10	5.37929e-09	Soltu.DM.02G023480	chr02	36976171	36982338	-	2279	protein_coding	- && sp|B6SJQ0|CNR13_MAIZE Cell number regulator 13 OS=Zea mays OX=4577 GN=CNR13 PE=2 SV=1 && PF04749:PLAC8 family	-
Soltu.DM.08G026270	225.07	136.068	144.543	19.7885	59.0831	22.1296	168.56	33.667	2.33076	3.01687e-10	5.47982e-09	Soltu.DM.08G026270	chr08	55921506	55926058	+	4469	protein_coding	- && sp|C0LGE4|Y1124_ARATH Probable LRR receptor-like serine/threonine-protein kinase At1g12460 OS=Arabidopsis thaliana OX=3702 GN=At1g12460 PE=1 SV=1 && PF00155:Aminotransferase class I and II	bHLH
novel.420	43.3622	41.5763	44.2258	124.128	160.225	153.945	43.0548	146.099	-1.76253	3.11994e-10	5.65433e-09	-	chr02	45537328	45538605	+	1278	-	- && - && -	SBP
Soltu.DM.04G029040	106.341	134.178	144.543	34.1801	34.0479	33.6755	128.354	33.9678	1.91771	3.21661e-10	5.82519e-09	Soltu.DM.04G029040	chr04	60274367	60280070	-	2852	protein_coding	- && sp|Q9SGZ5|BXL7_ARATH Probable beta-D-xylosidase 7 OS=Arabidopsis thaliana OX=3702 GN=BXL7 PE=2 SV=2 && PF14310:Fibronectin type III-like domain|PF01915:Glycosyl hydrolase family 3 C-terminal domain|PF00933:Glycosyl hydrolase family 3 N terminal domai	ARR-B
Soltu.DM.04G024030	207.519	162.526	114.34	569.368	319.449	405.068	161.461	431.295	-1.41739	3.26898e-10	5.91561e-09	Soltu.DM.04G024030	chr04	53342253	53349164	+	1045	protein_coding	- && - && PF12023:Domain of unknown function (DUF3511)	-
Soltu.DM.02G034050	154.865	152.131	175.824	28.7832	46.0648	59.6537	160.94	44.8339	1.84705	3.29352e-10	5.95114e-09	Soltu.DM.02G034050	chr02	45371153	45375912	+	3104	protein_coding	- && sp|Q8LFN2|Y3037_ARATH Probable inactive leucine-rich repeat receptor-like protein kinase At3g03770 OS=Arabidopsis thaliana OX=3702 GN=At3g03770 PE=1 SV=1 && PF07714:Protein tyrosine kinase|PF13855:Leucine rich repeat	LBD
Soltu.DM.07G019250	125.957	106.775	64.7207	21.5874	13.0183	14.4324	99.151	16.346	2.59617	3.37623e-10	6.087e-09	Soltu.DM.07G019250	chr07	49726228	49730890	+	1803	protein_coding	- && sp|Q9ZNS2|GH310_ARATH Indole-3-acetic acid-amido synthetase GH3.10 OS=Arabidopsis thaliana OX=3702 GN=GH3.10 PE=2 SV=1 && PF03321:GH3 auxin-responsive promoter	ERF
Soltu.DM.02G031730	178.611	175.754	268.591	69.2596	65.0915	76.0104	207.652	70.1205	1.56444	3.57797e-10	6.43161e-09	Soltu.DM.02G031730	chr02	43749723	43751781	-	1631	protein_coding	- && sp|P81392|MYB06_ANTMA Myb-related protein 306 OS=Antirrhinum majus OX=4151 GN=MYB306 PE=2 SV=1 && PF00249:Myb-like DNA-binding domain	MYB
Soltu.DM.11G020010	103.243	175.754	96.0023	26.9843	13.0183	30.789	125	23.5972	2.40283	3.75476e-10	6.72448e-09	Soltu.DM.11G020010	chr11	39674044	39677534	-	1221	protein_coding	- && sp|O81263|KITH_ORYSJ Thymidine kinase OS=Oryza sativa subsp. japonica OX=39947 GN=TK PE=2 SV=2 && PF00265:Thymidine kinase	WRKY
Soltu.DM.08G025050	154.865	126.619	182.296	41.3759	55.0774	32.7133	154.593	43.0555	1.84494	3.80034e-10	6.8011e-09	Soltu.DM.08G025050	chr08	54917575	54922252	-	3986	protein_coding	- && sp|Q9CAJ9|Y1385_ARATH BTB/POZ domain-containing protein At1g63850 OS=Arabidopsis thaliana OX=3702 GN=At1g63850 PE=1 SV=1 && -	LBD
Soltu.DM.11G001250	231.265	199.377	126.205	412.859	468.659	402.182	185.616	427.9	-1.20275	3.96616e-10	7.07696e-09	Soltu.DM.11G001250	chr11	1235658	1243298	-	2302	protein_coding	- && sp|Q6P2Z6|NMD3_XENTR 60S ribosomal export protein NMD3 OS=Xenopus tropicalis OX=8364 GN=nmd3 PE=2 SV=1 && PF04981:NMD3 family	-
Soltu.DM.03G007760	158.995	129.453	160.723	331.007	304.428	322.323	149.724	319.253	-1.09476	4.06309e-10	7.24459e-09	Soltu.DM.03G007760	chr03	16844962	16849934	+	2156	protein_coding	- && sp|P04045|PHSL1_SOLTU Alpha-1,4 glucan phosphorylase L-1 isozyme, chloroplastic/amyloplastic OS=Solanum tuberosum OX=4113 PE=1 SV=2 && PF00343:Carbohydrate phosphorylase	GeBP
Soltu.DM.07G012970	151.768	221.11	289.086	501.008	431.607	676.396	220.655	536.337	-1.28242	4.10128e-10	7.30196e-09	Soltu.DM.07G012970	chr07	41591992	41593038	-	946	protein_coding	- && sp|Q8GYX2|FLZ14_ARATH FCS-Like Zinc finger 14 OS=Arabidopsis thaliana OX=3702 GN=FLZ14 PE=1 SV=1 && PF04570:zinc-finger of the FCS-type, C2-C2	ERF
Soltu.DM.08G027020	82.5947	132.288	121.891	232.964	328.462	316.55	112.258	292.659	-1.38016	4.20844e-10	7.4763e-09	Soltu.DM.08G027020	chr08	56502799	56504341	+	1332	protein_coding	- && sp|Q9FXW4|C80B2_COPJA Probable (S)-N-methylcoclaurine 3'-hydroxylase isozyme 2 OS=Coptis japonica OX=3442 GN=CYP80B2 PE=2 SV=1 && PF00067:Cytochrome P450	G2-like
Soltu.DM.03G024000	77.4325	38.7415	81.9795	7.1958	0	3.84863	66.0512	3.68148	4.13456	4.50434e-10	7.98443e-09	Soltu.DM.03G024000	chr03	49261083	49268319	+	1633	protein_coding	- && sp|Q42656|AGAL_COFAR Alpha-galactosidase OS=Coffea arabica OX=13443 PE=1 SV=1 && PF17801:Alpha galactosidase C-terminal beta sandwich domain|PF16499:Alpha galactosidase A	MYB_related
Soltu.DM.02G019930	94.9839	87.8772	91.6876	18.889	16.0225	19.2431	91.5162	18.0516	2.34009	4.85405e-10	8.59178e-09	Soltu.DM.02G019930	chr02	34140488	34142962	+	1892	protein_coding	- && sp|O48928|C77A3_SOYBN Cytochrome P450 77A3 OS=Glycine max OX=3847 GN=CYP77A3 PE=2 SV=1 && PF00067:Cytochrome P450	E2F/DP
Soltu.DM.08G004440	180.676	100.161	115.418	426.351	331.466	286.723	132.085	348.18	-1.40047	5.06212e-10	8.94051e-09	Soltu.DM.08G004440	chr08	5715462	5718789	-	3054	protein_coding	- && sp|Q9FN67|Y5133_ARATH BTB/POZ domain-containing protein At5g41330 OS=Arabidopsis thaliana OX=3702 GN=At5g41330 PE=2 SV=1 && PF02214:BTB/POZ domain	bZIP
Soltu.DM.09G004290	130.087	138.903	158.566	18.889	51.0718	16.3567	142.518	28.7725	2.31578	5.41463e-10	9.54225e-09	Soltu.DM.09G004290	chr09	3758933	3766204	-	2451	protein_coding	- && sp|Q9LZR3|CSLA9_ARATH Glucomannan 4-beta-mannosyltransferase 9 OS=Arabidopsis thaliana OX=3702 GN=CSLA9 PE=1 SV=1 && PF13641:Glycosyltransferase like family 2	C2H2
Soltu.DM.01G026360	155.897	100.161	100.317	26.9843	17.0239	31.7512	118.792	25.2531	2.23058	5.4319e-10	9.56574e-09	Soltu.DM.01G026360	chr01	65954675	65955799	+	916	protein_coding	- && sp|Q9FMA8|GL111_ARATH Germin-like protein subfamily 1 member 11 OS=Arabidopsis thaliana OX=3702 GN=At5g38940 PE=2 SV=1 && PF00190:Cupin	E2F/DP
Soltu.DM.01G026780	59.8811	67.089	96.0023	238.361	205.289	189.545	74.3241	211.065	-1.50934	5.55805e-10	9.77371e-09	Soltu.DM.01G026780	chr01	66489441	66492432	-	2992	protein_coding	- && sp|O82777|SBT3_SOLLC Subtilisin-like protease SBT3 OS=Solanum lycopersicum OX=4081 GN=sbt3 PE=1 SV=1 && PF05922:Peptidase inhibitor I9|PF00082:Subtilase family|PF17766:Fibronectin type-III domain	HB-other
Soltu.DM.02G024530	296.308	335.445	339.783	164.604	155.218	149.134	323.846	156.319	1.05038	5.71207e-10	1.003e-08	Soltu.DM.02G024530	chr02	37822931	37829496	-	3459	protein_coding	- && sp|Q9SCV9|BGAL3_ARATH Beta-galactosidase 3 OS=Arabidopsis thaliana OX=3702 GN=BGAL3 PE=2 SV=1 && PF17834:Beta-sandwich domain in beta galactosidase|PF02140:Galactose binding lectin domain|PF01301:Glycosyl hydrolases family 35	C2H2
Soltu.DM.07G027020	117.697	184.259	111.104	297.726	337.474	378.128	137.687	337.776	-1.29029	5.75105e-10	1.00912e-08	Soltu.DM.07G027020	chr07	56266505	56271848	-	4511	protein_coding	- && sp|Q9LK64|AB3C_ARATH ABC transporter C family member 3 OS=Arabidopsis thaliana OX=3702 GN=ABCC3 PE=1 SV=1 && PF00664:ABC transporter transmembrane region|PF00005:ABC transporter	bZIP
Soltu.DM.03G011430	0	0	0	70.1591	51.0718	31.7512	0	50.994	-8.09134	5.87202e-10	1.0296e-08	Soltu.DM.03G011430	chr03	31792729	31794410	+	1682	protein_coding	- && sp|F8WKW8|UGT9_GARJA Beta-D-glucosyl crocetin beta-1,6-glucosyltransferase OS=Gardenia jasminoides OX=114476 GN=UGT94E5 PE=1 SV=1 && PF00201:UDP-glucoronosyl and UDP-glucosyl transferase	ERF
Soltu.DM.02G020990	91.8866	102.051	78.7435	217.673	229.322	228.993	90.8936	225.33	-1.30706	6.15058e-10	1.07766e-08	Soltu.DM.02G020990	chr02	35096616	35098897	+	2102	protein_coding	- && sp|P93604|LRK10_WHEAT Rust resistance kinase Lr10 OS=Triticum aestivum OX=4565 GN=LRK10 PE=2 SV=1 && PF13947:Wall-associated receptor kinase galacturonan-binding|PF00069:Protein kinase domain	bHLH
Soltu.DM.12G025790	349.995	391.195	352.728	202.382	176.248	165.491	364.639	181.374	1.00699	6.21218e-10	1.08767e-08	Soltu.DM.12G025790	chr12	55754493	55757453	+	1305	protein_coding	- && sp|Q9LVS0|KUA1_ARATH Transcription factor KUA1 OS=Arabidopsis thaliana OX=3702 GN=KUA1 PE=1 SV=1 && PF00249:Myb-like DNA-binding domain	MYB_related
Soltu.DM.07G023600	819.752	806.013	799.3	402.066	272.383	524.376	808.355	399.608	1.01564	6.49944e-10	1.13633e-08	Soltu.DM.07G023600	chr07	53557109	53558358	+	1250	protein_coding	- && sp|Q39688|EP1G_DAUCA Epidermis-specific secreted glycoprotein EP1 OS=Daucus carota OX=4039 GN=EP1 PE=1 SV=1 && PF01453:D-mannose binding lectin	FAR1
novel.225	45.4271	49.1356	43.1471	130.424	139.196	197.242	45.9033	155.621	-1.75958	7.05752e-10	1.22859e-08	-	chr01	31852106	31854487	-	1324	-	- && - && -	-
Soltu.DM.09G024200	298.373	337.335	333.311	134.022	144.203	175.113	323.007	151.112	1.09682	7.10123e-10	1.23531e-08	Soltu.DM.09G024200	chr09	60060007	60062697	-	1212	protein_coding	- && - && PF13419:Haloacid dehalogenase-like hydrolase	LBD
Soltu.DM.06G024260	69.173	79.3729	115.418	231.165	324.456	205.902	87.9881	253.841	-1.53036	7.14669e-10	1.24233e-08	Soltu.DM.06G024260	chr06	50365425	50367319	-	1895	protein_coding	- && sp|Q8W1D5|CIPKP_ARATH CBL-interacting serine/threonine-protein kinase 25 OS=Arabidopsis thaliana OX=3702 GN=CIPK25 PE=2 SV=1 && PF00069:Protein kinase domain|PF03822:NAF domain	NF-YC
Soltu.DM.01G047260	44.3946	89.767	80.9008	230.266	207.291	205.902	71.6875	214.486	-1.57929	8.36494e-10	1.44994e-08	Soltu.DM.01G047260	chr01	84586539	84587900	+	1362	protein_coding	- && sp|Q9AT54|SCGT_TOBAC Scopoletin glucosyltransferase OS=Nicotiana tabacum OX=4097 GN=TOGT1 PE=1 SV=1 && PF00201:UDP-glucoronosyl and UDP-glucosyl transferase	MYB
Soltu.DM.04G014710	101.178	123.784	134.835	29.6827	31.0436	33.6755	119.932	31.4673	1.93068	9.13892e-10	1.57734e-08	Soltu.DM.04G014710	chr04	23868453	23875446	-	4833	protein_coding	- && sp|Q7Y1I7|DNM1A_ORYSJ DNA (cytosine-5)-methyltransferase 1A OS=Oryza sativa subsp. japonica OX=39947 GN=MET1A PE=2 SV=1 && PF12047:Cytosine specific DNA methyltransferase replication foci domain|PF00145:C-5 cytosine-specific DNA methylase|PF01426:BAH	-
novel.914	178.611	139.848	214.657	47.6722	66.0929	57.7294	177.705	57.1648	1.63707	9.26223e-10	1.59749e-08	-	chr04	16284995	16287715	-	1902	-	- && - && -	HD-ZIP
Soltu.DM.03G034270	155.897	291.034	310.659	541.484	566.797	588.84	252.53	565.707	-1.1633	9.31854e-10	1.60606e-08	Soltu.DM.03G034270	chr03	57695574	57697064	-	1407	protein_coding	- && sp|Q9FNN6|SRM1_ARATH Transcription factor SRM1 OS=Arabidopsis thaliana OX=3702 GN=SRM1 PE=1 SV=1 && PF00249:Myb-like DNA-binding domain	MYB
Soltu.DM.07G022680	305.6	232.449	199.555	38.6775	96.1352	85.632	245.868	73.4815	1.74693	9.54154e-10	1.64216e-08	Soltu.DM.07G022680	chr07	52840464	52843672	+	2240	protein_coding	- && sp|Q9M9F9|ICR4_ARATH Interactor of constitutive active ROPs 4 OS=Arabidopsis thaliana OX=3702 GN=ICR4 PE=1 SV=2 && -	-
Soltu.DM.12G011660	44.3946	30.2373	33.439	149.313	97.1366	187.621	36.0236	144.69	-2.00836	9.78387e-10	1.68267e-08	Soltu.DM.12G011660	chr12	12144978	12147395	+	1183	protein_coding	- && sp|Q9LVH4|CAR4_ARATH Protein C2-DOMAIN ABA-RELATED 4 OS=Arabidopsis thaliana OX=3702 GN=CAR4 PE=1 SV=1 && PF00168:C2 domain	G2-like
Soltu.DM.09G030380	105.308	77.4831	113.261	25.1853	18.0253	10.5837	98.6841	17.9315	2.45403	9.90845e-10	1.70289e-08	Soltu.DM.09G030380	chr09	66340403	66342390	+	1415	protein_coding	- && - && -	-
Soltu.DM.03G035900	179.643	240.954	220.05	81.8523	81.114	39.4484	213.549	67.4716	1.66197	1.08046e-09	1.84904e-08	Soltu.DM.03G035900	chr03	58984511	58986796	-	1572	protein_coding	- && sp|Q9LU14|APG2_ARATH GDSL esterase/lipase APG OS=Arabidopsis thaliana OX=3702 GN=APG PE=2 SV=1 && PF00657:GDSL-like Lipase/Acylhydrolase	M-type_MADS
Soltu.DM.02G033650	299.406	310.877	361.357	118.731	158.222	165.491	323.88	147.481	1.13622	1.16937e-09	1.99557e-08	Soltu.DM.02G033650	chr02	45090652	45094090	+	1666	protein_coding	- && sp|Q8RWD0|COL16_ARATH Zinc finger protein CONSTANS-LIKE 16 OS=Arabidopsis thaliana OX=3702 GN=COL16 PE=1 SV=2 && PF06203:CCT motif	CO-like
Soltu.DM.07G013900	58.8487	110.555	86.2942	355.293	173.244	288.647	85.2327	272.395	-1.67493	1.25721e-09	2.14247e-08	Soltu.DM.07G013900	chr07	43039743	43041825	+	2083	protein_coding	- && sp|Q6VAB2|U71E1_STERE UDP-glycosyltransferase 71E1 OS=Stevia rebaudiana OX=55670 GN=UGT71E1 PE=2 SV=1 && PF00201:UDP-glucoronosyl and UDP-glucosyl transferase	FAR1
Soltu.DM.12G011080	34.0703	37.7966	42.0684	148.413	96.1352	211.675	37.9785	152.074	-2.00287	1.30481e-09	2.22202e-08	Soltu.DM.12G011080	chr12	11099571	11101807	+	1838	protein_coding	- && sp|Q9ZQ96|U73C3_ARATH UDP-glycosyltransferase 73C3 OS=Arabidopsis thaliana OX=3702 GN=UGT73C3 PE=2 SV=1 && PF00201:UDP-glucoronosyl and UDP-glucosyl transferase	GRAS
Soltu.DM.04G002350	240.557	251.348	324.682	420.055	615.866	698.526	272.195	578.149	-1.08719	1.3629e-09	2.31608e-08	Soltu.DM.04G002350	chr04	2495810	2498305	-	2416	protein_coding	- && - && PF00564:PB1 domain	NF-YC
Soltu.DM.01G021720	156.93	145.517	113.261	319.314	300.422	288.647	138.569	302.794	-1.12636	1.37166e-09	2.32932e-08	Soltu.DM.01G021720	chr01	59367270	59369231	-	294	protein_coding	- && - && -	-
Soltu.DM.06G029970	202.357	207.881	225.444	92.646	38.0535	69.2753	211.894	66.6583	1.66327	1.45635e-09	2.46796e-08	Soltu.DM.06G029970	chr06	55034123	55035115	+	457	protein_coding	- && sp|Q8LA14|PSK6_ARATH Putative phytosulfokines 6 OS=Arabidopsis thaliana OX=3702 GN=PSK6 PE=2 SV=2 && PF06404:Phytosulfokine precursor protein (PSK)	-
Soltu.DM.07G026330	102.211	154.021	177.982	303.123	322.453	485.889	144.738	370.489	-1.35616	1.59949e-09	2.69922e-08	Soltu.DM.07G026330	chr07	55811374	55812934	+	1000	protein_coding	- && - && PF04520:Senescence regulator	B3
Soltu.DM.03G034080	39.2325	61.4195	24.8096	146.615	168.237	152.983	41.8205	155.945	-1.88981	1.60874e-09	2.71294e-08	Soltu.DM.03G034080	chr03	57533382	57534016	+	635	protein_coding	- && - && -	-
Soltu.DM.08G015360	265.335	322.216	245.938	113.334	132.186	69.2753	277.83	104.932	1.40622	1.61504e-09	2.7186e-08	Soltu.DM.08G015360	chr08	42808937	42810942	-	1099	protein_coding	- && sp|O82316|TIP41_ARATH Aquaporin TIP4-1 OS=Arabidopsis thaliana OX=3702 GN=TIP4-1 PE=2 SV=1 && PF00230:Major intrinsic protein	BES1
Soltu.DM.08G015120	19.6162	46.3009	67.9567	186.191	139.196	236.691	44.6246	187.359	-2.07257	1.61545e-09	2.7186e-08	Soltu.DM.08G015120	chr08	42442946	42447634	+	2103	protein_coding	- && sp|Q94IR2|CCD1_PHAVU Carotenoid 9,10(9',10')-cleavage dioxygenase 1 OS=Phaseolus vulgaris OX=3885 GN=CCD1 PE=1 SV=1 && PF03055:Retinal pigment epithelial membrane protein	-
Soltu.DM.04G004990	44.3946	43.4661	47.4618	161.906	129.182	139.513	45.1075	143.533	-1.67174	1.62755e-09	2.73707e-08	Soltu.DM.04G004990	chr04	5472398	5493763	+	2640	protein_coding	- && sp|Q9FMW4|GEML8_ARATH Putative GEM-like protein 8 OS=Arabidopsis thaliana OX=3702 GN=At5g23370 PE=3 SV=1 && PF02893:GRAM domain	MYB
Soltu.DM.02G031610	128.022	170.085	127.284	19.7885	42.0591	45.2214	141.797	35.6897	1.99671	1.64727e-09	2.76256e-08	Soltu.DM.02G031610	chr02	43659335	43661667	+	1359	protein_coding	- && sp|Q9LDR9|EXP10_ARATH Expansin-A10 OS=Arabidopsis thaliana OX=3702 GN=EXPA10 PE=2 SV=1 && PF01357:Pollen allergen|PF03330:Lytic transglycolase	MYB_related
Soltu.DM.02G020310	180.676	165.36	134.835	53.0691	57.0802	50.9943	160.29	53.7145	1.57851	1.66018e-09	2.7823e-08	Soltu.DM.02G020310	chr02	34493833	34495812	-	1440	protein_coding	- && sp|Q9AXR0|DHYS_SOLLC Deoxyhypusine synthase OS=Solanum lycopersicum OX=4081 GN=DHS PE=2 SV=1 && PF01916:Deoxyhypusine synthase	-
Soltu.DM.11G001780	51.6217	49.1356	53.9339	0.899476	4.00563	0	51.5637	1.63504	5.01103	1.66747e-09	2.79257e-08	Soltu.DM.11G001780	chr11	1598621	1607240	+	3120	protein_coding	- && - && PF12719:Nuclear condensing complex subunits, C-term domain	-
Soltu.DM.01G044890	97.0487	108.665	190.926	305.822	334.47	378.128	132.213	339.473	-1.36354	1.67851e-09	2.80913e-08	Soltu.DM.01G044890	chr01	82807800	82809633	+	1550	protein_coding	- && sp|Q9ZSA7|DLO2_ARATH Protein DMR6-LIKE OXYGENASE 2 OS=Arabidopsis thaliana OX=3702 GN=DLO2 PE=2 SV=1 && PF14226:non-haem dioxygenase in morphine synthesis N-terminal	NAC
Soltu.DM.03G006230	79.4974	69.9238	94.9236	15.2911	16.0225	6.7351	81.4483	12.6829	2.68126	1.68767e-09	2.82252e-08	Soltu.DM.03G006230	chr03	9007343	9008158	-	816	protein_coding	- && sp|P54927|IMP2_SOLLC Inositol monophosphatase 2 OS=Solanum lycopersicum OX=4081 GN=IMP2 PE=1 SV=1 && PF00459:Inositol monophosphatase family	-
Soltu.DM.10G002460	163.124	192.763	135.913	63.8628	49.069	44.2592	163.934	52.397	1.64448	1.86221e-09	3.10585e-08	Soltu.DM.10G002460	chr10	1926688	1929762	-	1122	protein_coding	- && sp|Q9LUH2|DTX19_ARATH Protein DETOXIFICATION 19 OS=Arabidopsis thaliana OX=3702 GN=DTX19 PE=2 SV=1 && PF01554:MatE	B3
Soltu.DM.06G029990	15.4865	31.1822	6.47207	111.535	119.168	92.3671	17.7136	107.69	-2.58756	1.93979e-09	3.23081e-08	Soltu.DM.06G029990	chr06	55050894	55052037	+	977	protein_coding	- && - && -	C2H2
Soltu.DM.12G021720	52.6541	46.3009	65.7993	5.39685	0	0	54.9181	1.79895	4.87274	1.95416e-09	3.25251e-08	Soltu.DM.12G021720	chr12	51014763	51017706	-	1506	protein_coding	- && sp|Q9FQ27|TPSGB_SOLHA (E,E)-germacrene B synthase OS=Solanum habrochaites OX=62890 GN=SSTLH1 PE=1 SV=1 && PF03936:Terpene synthase family, metal binding domain|PF01397:Terpene synthase, N-terminal domain	bHLH
Soltu.DM.06G030400	322.119	354.343	295.558	92.646	153.215	161.642	324.007	135.835	1.25744	1.97052e-09	3.27358e-08	Soltu.DM.06G030400	chr06	55467981	55472914	-	2338	protein_coding	- && sp|P21239|RUB1_BRANA RuBisCO large subunit-binding protein subunit alpha, chloroplastic (Fragment) OS=Brassica napus OX=3708 PE=2 SV=2 && PF00118:TCP-1/cpn60 chaperonin family	CO-like
Soltu.DM.06G020800	46.4595	68.0339	62.5633	1.79895	8.01126	0	59.0189	3.27007	4.19991	1.97087e-09	3.27358e-08	Soltu.DM.06G020800	chr06	47525558	47528745	+	1435	protein_coding	- && sp|Q9SF78|GDL29_ARATH GDSL esterase/lipase At1g71691 OS=Arabidopsis thaliana OX=3702 GN=At1g71691 PE=2 SV=1 && PF00657:GDSL-like Lipase/Acylhydrolase	HB-PHD
Soltu.DM.03G037130	36.1352	40.6314	48.5405	170.001	146.206	112.572	41.769	142.926	-1.77699	2.25268e-09	3.72383e-08	Soltu.DM.03G037130	chr03	59958649	59961107	+	1886	protein_coding	- && sp|A0A1D6F9Y9|C92C6_MAIZE Trimethyltridecatetraene synthase OS=Zea mays OX=4577 GN=CYP92C6 PE=1 SV=1 && PF00067:Cytochrome P450	MYB
Soltu.DM.06G022340	37.1676	58.5848	11.8655	134.921	170.239	212.637	35.8726	172.599	-2.25599	2.2571e-09	3.7286e-08	Soltu.DM.06G022340	chr06	48792179	48794718	-	2070	protein_coding	- && sp|Q9ZUF4|RIPK_ARATH Serine/threonine-protein kinase RIPK OS=Arabidopsis thaliana OX=3702 GN=RIPK PE=1 SV=1 && PF07714:Protein tyrosine kinase	WRKY
Soltu.DM.08G027950	655.595	555.61	571.699	61.1643	164.231	123.156	594.302	116.184	2.35641	2.27885e-09	3.75686e-08	Soltu.DM.08G027950	chr08	57319293	57322030	-	2138	protein_coding	- && sp|B3RFJ6|86A22_PETHY Cytochrome P450 86A22 OS=Petunia hybrida OX=4102 GN=CYP86A22 PE=1 SV=1 && PF00067:Cytochrome P450	HSF
Soltu.DM.07G014050	38.2	99.2162	87.3729	209.578	240.338	263.631	74.9297	237.849	-1.66389	2.30531e-09	3.79789e-08	Soltu.DM.07G014050	chr07	43229843	43230379	-	537	protein_coding	- && sp|Q9LIE6|VQ22_ARATH VQ motif-containing protein 22 OS=Arabidopsis thaliana OX=3702 GN=VQ22 PE=2 SV=1 && PF05678:VQ motif	-
Soltu.DM.01G025920	76.4001	119.059	111.104	256.351	230.324	262.669	102.188	249.781	-1.28836	2.41947e-09	3.97786e-08	Soltu.DM.01G025920	chr01	65460670	65464013	+	3210	protein_coding	- && sp|A0A1P8BH59|PICBP_ARATH Calmodulin binding protein PICBP OS=Arabidopsis thaliana OX=3702 GN=PICBP PE=2 SV=1 && PF07839:Plant calmodulin-binding domain	M-type_MADS
Soltu.DM.02G030170	66.0757	74.6483	90.6089	12.5927	0	9.62157	77.111	7.40474	3.3615	2.47433e-09	4.05981e-08	Soltu.DM.02G030170	chr02	42570807	42573143	+	2027	protein_coding	- && sp|P92983|PROD1_ARATH Proline dehydrogenase 1, mitochondrial OS=Arabidopsis thaliana OX=3702 GN=POX1 PE=1 SV=2 && PF01619:Proline dehydrogenase	-
Soltu.DM.02G005070	101.178	96.3814	45.3045	8.09528	13.0183	12.508	80.9548	11.2072	2.85949	2.54918e-09	4.17416e-08	Soltu.DM.02G005070	chr02	18190037	18197628	-	2072	protein_coding	- && sp|O22757|MLO8_ARATH MLO-like protein 8 OS=Arabidopsis thaliana OX=3702 GN=MLO8 PE=1 SV=2 && PF03094:Mlo family	S1Fa-like
Soltu.DM.03G013940	0	0	0	64.7622	40.0563	28.8647	0	44.5611	-7.89712	2.61363e-09	4.2768e-08	Soltu.DM.03G013940	chr03	36662433	36666346	+	2743	protein_coding	- && sp|Q9F234|AGL2_BACTQ Alpha-glucosidase 2 OS=Bacillus thermoamyloliquefaciens OX=1425 PE=3 SV=1 && PF01055:Glycosyl hydrolases family 31	LSD
Soltu.DM.12G003610	84.6595	64.2543	129.441	19.7885	12.0169	2.88647	92.785	11.5639	2.99438	2.81127e-09	4.5786e-08	Soltu.DM.12G003610	chr12	2944104	2946876	+	1443	protein_coding	- && sp|Q58VT1|PUN1_CAPFR Acyltransferase Pun1 OS=Capsicum frutescens OX=4073 GN=PUN1 PE=3 SV=1 && PF02458:Transferase family	C3H
Soltu.DM.04G020540	54.719	86.9322	85.2155	11.6932	9.01267	0	75.6222	6.90195	3.44657	3.05294e-09	4.95225e-08	Soltu.DM.04G020540	chr04	47292606	47297170	-	2660	protein_coding	- && sp|Q9SD53|Y3720_ARATH UPF0481 protein At3g47200 OS=Arabidopsis thaliana OX=3702 GN=At3g47200 PE=2 SV=1 && PF03140:Plant protein of unknown function	HB-other
Soltu.DM.10G022960	5.16217	13.2288	8.62942	66.5612	73.1028	68.3131	9.0068	69.3257	-2.93374	3.08183e-09	4.99577e-08	Soltu.DM.10G022960	chr10	55012387	55013570	-	1107	protein_coding	- && sp|Q03662|GSTX1_TOBAC Probable glutathione S-transferase OS=Nicotiana tabacum OX=4097 PE=2 SV=1 && PF02798:Glutathione S-transferase, N-terminal domain|PF00043:Glutathione S-transferase, C-terminal domain	-
Soltu.DM.08G022900	240.557	335.445	298.794	108.837	137.193	139.513	291.599	128.514	1.1843	3.15319e-09	5.09783e-08	Soltu.DM.08G022900	chr08	52321015	52324401	-	441	protein_coding	- && sp|Q93ZB1|LOL1_ARATH Protein LOL1 OS=Arabidopsis thaliana OX=3702 GN=LOL1 PE=2 SV=1 && PF06943:LSD1 zinc finger	LSD
Soltu.DM.02G032660	14.4541	32.1271	57.1699	198.784	221.311	98.14	34.5837	172.745	-2.32451	3.32983e-09	5.37268e-08	Soltu.DM.02G032660	chr02	44364080	44370286	-	1896	protein_coding	- && sp|Q94JU2|WTR18_ARATH WAT1-related protein At3g28050 OS=Arabidopsis thaliana OX=3702 GN=At3g28050 PE=2 SV=1 && -	ERF
Soltu.DM.02G023400	186.87	145.517	188.769	343.6	331.466	373.317	173.719	349.461	-1.0107	3.33761e-09	5.38165e-08	Soltu.DM.02G023400	chr02	36936213	36940377	+	2051	protein_coding	- && sp|Q8VYV9|APF1_ARATH Aspartyl protease family protein 1 OS=Arabidopsis thaliana OX=3702 GN=APF1 PE=2 SV=1 && PF14543:Xylanase inhibitor N-terminal|PF14541:Xylanase inhibitor C-terminal	NAC
Soltu.DM.01G048860	3.0973	0	9.7081	70.1591	64.0901	52.9186	4.26847	62.3893	-3.9099	3.35714e-09	5.40955e-08	Soltu.DM.01G048860	chr01	85830401	85831415	+	1015	protein_coding	- && - && PF14009:Domain of unknown function (DUF4228)	-
Soltu.DM.08G028990	212.681	385.526	285.85	112.434	132.186	75.0482	294.685	106.556	1.46923	3.51318e-09	5.64598e-08	Soltu.DM.08G028990	chr08	58251879	58257556	+	2652	protein_coding	- && sp|Q42059|GUN6_ARATH Endoglucanase 6 OS=Arabidopsis thaliana OX=3702 GN=At1g64390 PE=2 SV=2 && PF09478:Carbohydrate binding domain CBM49|PF00759:Glycosyl hydrolase family 9	ERF
Soltu.DM.06G011900	102.211	81.2628	118.655	14.3916	22.031	27.9026	100.709	21.4417	2.23443	3.55332e-09	5.7067e-08	Soltu.DM.06G011900	chr06	35636826	35641063	-	3695	protein_coding	- && sp|Q9LY03|IRK_ARATH Probable LRR receptor-like serine/threonine-protein kinase IRK OS=Arabidopsis thaliana OX=3702 GN=IRK PE=1 SV=1 && PF13855:Leucine rich repeat|PF07714:Protein tyrosine kinase|PF08263:Leucine rich repeat N-terminal domain	Trihelix
Soltu.DM.05G019610	196.162	168.195	170.431	64.7622	74.1042	62.5402	178.263	67.1355	1.40963	3.59142e-09	5.76028e-08	Soltu.DM.05G019610	chr05	47457086	47460944	-	2045	protein_coding	- && sp|A7PZL3|PGLR_VITVI Probable polygalacturonase OS=Vitis vinifera OX=29760 GN=GSVIVT00026920001 PE=1 SV=1 && PF00295:Glycosyl hydrolases family 28	bHLH
Soltu.DM.06G025880	99.1136	99.2162	172.588	31.4816	20.0282	3.84863	123.639	18.4528	2.7371	3.69224e-09	5.91266e-08	Soltu.DM.06G025880	chr06	51779261	51780128	-	586	protein_coding	- && sp|Q6NMQ7|GASA6_ARATH Gibberellin-regulated protein 6 OS=Arabidopsis thaliana OX=3702 GN=GASA6 PE=3 SV=1 && PF02704:Gibberellin regulated protein	ZF-HD
Soltu.DM.07G022050	137.314	149.297	154.251	10.7937	33.0465	50.0322	146.954	31.2908	2.23737	3.80552e-09	6.08758e-08	Soltu.DM.07G022050	chr07	52178797	52182449	+	2114	protein_coding	- && sp|Q9SHJ5|GPAT1_ARATH Glycerol-3-phosphate acyltransferase 1 OS=Arabidopsis thaliana OX=3702 GN=GPAT1 PE=1 SV=1 && -	-
Soltu.DM.04G002810	5.16217	2.83475	3.23603	48.5717	117.165	27.9026	3.74432	64.5463	-4.11025	3.97222e-09	6.33337e-08	Soltu.DM.04G002810	chr04	3112610	3113748	+	924	protein_coding	- && sp|P85524|KIRO_ACTDE Kirola OS=Actinidia deliciosa OX=3627 PE=1 SV=1 && PF00407:Pathogenesis-related protein Bet v I family	-
Soltu.DM.12G014530	50.5892	67.089	69.0354	152.011	186.262	185.696	62.2379	174.657	-1.48762	3.99763e-09	6.36969e-08	Soltu.DM.12G014530	chr12	23754995	23756498	+	1504	protein_coding	- && - && PF02458:Transferase family	FAR1
Soltu.DM.08G000920	119.762	124.729	102.474	205.08	403.567	299.231	115.655	302.626	-1.38511	4.21722e-09	6.70637e-08	Soltu.DM.08G000920	chr08	1441037	1444753	-	987	protein_coding	- && sp|Q8L7W2|NUDT8_ARATH Nudix hydrolase 8 OS=Arabidopsis thaliana OX=3702 GN=NUDT8 PE=2 SV=2 && PF18290:Nudix hydrolase domain|PF00293:NUDIX domain	C3H
novel.1369	119.762	123.784	143.464	17.09	33.0465	45.2214	129.003	31.786	2.02535	4.74758e-09	7.5055e-08	-	chr07	5872225	5872752	+	431	-	- && sp|G8H5N3|TPS16_SOLLC Terpene synthase 16 OS=Solanum lycopersicum OX=4081 GN=TPS16 PE=2 SV=1 && PF03936:Terpene synthase family, metal binding domain|PF01397:Terpene synthase, N-terminal domain	GRAS
Soltu.DM.02G030140	21.6811	22.678	20.4949	77.3549	131.184	91.4049	21.618	99.9814	-2.20667	4.78376e-09	7.55286e-08	Soltu.DM.02G030140	chr02	42536074	42538159	-	1835	protein_coding	- && - && PF06880:Protein of unknown function (DUF1262)	-
Soltu.DM.01G047180	0	0	0	53.0691	25.0352	47.1457	0	41.75	-7.80314	4.96999e-09	7.82145e-08	Soltu.DM.01G047180	chr01	84546073	84546384	-	312	protein_coding	- && sp|Q8H0F2|ANGT_GENTR Anthocyanin 3'-O-beta-glucosyltransferase OS=Gentiana triflora OX=55190 PE=1 SV=1 && -	ERF
Soltu.DM.05G002900	15.4865	27.4026	31.2816	82.7518	119.168	129.891	24.7236	110.603	-2.16082	5.058e-09	7.9548e-08	Soltu.DM.05G002900	chr05	2366860	2367826	+	967	protein_coding	- && - && -	ERF
Soltu.DM.02G034600	109.438	122.839	76.5861	27.8837	8.01126	20.2053	102.954	18.7001	2.45294	5.1846e-09	8.13282e-08	Soltu.DM.02G034600	chr02	45783356	45812150	-	2287	protein_coding	- && sp|Q8GZB6|SUVH4_ARATH Histone-lysine N-methyltransferase, H3 lysine-9 specific SUVH4 OS=Arabidopsis thaliana OX=3702 GN=SUVH4 PE=1 SV=2 && PF05033:Pre-SET motif|PF00856:SET domain|PF02182:SAD/SRA domain	MYB
Soltu.DM.01G040890	210.616	164.415	200.634	324.711	419.59	409.879	191.889	384.726	-1.00436	5.25535e-09	8.23848e-08	Soltu.DM.01G040890	chr01	79405218	79408972	-	1790	protein_coding	- && sp|F4K1B4|NEAP2_ARATH Nuclear envelope-associated protein 2 OS=Arabidopsis thaliana OX=3702 GN=NEAP2 PE=1 SV=1 && -	-
Soltu.DM.06G003080	139.378	152.131	216.814	67.4607	42.0591	50.0322	169.441	53.184	1.66705	5.3756e-09	8.42155e-08	Soltu.DM.06G003080	chr06	3512388	3518645	-	1593	protein_coding	- && sp|Q9LUZ6|TBL44_ARATH Protein PMR5 OS=Arabidopsis thaliana OX=3702 GN=PMR5 PE=2 SV=1 && PF14416:PMR5 N terminal Domain|PF13839:GDSL/SGNH-like Acyl-Esterase family found in Pmr5 and Cas1p	bZIP
Soltu.DM.04G034250	400.584	340.17	381.852	191.588	215.303	151.059	374.202	185.983	1.00856	5.46252e-09	8.55219e-08	Soltu.DM.04G034250	chr04	65745753	65749505	+	2331	protein_coding	- && - && PF04784:Protein of unknown function, DUF547|PF14389:Leucine-zipper of ternary complex factor MIP1	SBP
Soltu.DM.10G000480	37.1676	47.2458	77.6648	178.096	171.241	162.605	54.0261	170.647	-1.66367	5.49558e-09	8.59286e-08	Soltu.DM.10G000480	chr10	395609	398623	-	1802	protein_coding	- && sp|P0CV96|NES1_FRAVE (3S,6E)-nerolidol synthase 1, chloroplastic OS=Fragaria vesca OX=57918 PE=1 SV=1 && PF01397:Terpene synthase, N-terminal domain|PF03936:Terpene synthase family, metal binding domain	bHLH
Soltu.DM.03G021240	341.735	342.06	441.179	172.699	125.176	209.75	374.991	169.209	1.14619	6.01573e-09	9.37597e-08	Soltu.DM.03G021240	chr03	46120001	46121129	-	306	protein_coding	- && - && -	-
Soltu.DM.12G001170	84.6595	60.4746	32.3603	214.975	151.213	239.577	59.1648	201.921	-1.76902	6.03584e-09	9.39524e-08	Soltu.DM.12G001170	chr12	1068742	1072972	+	855	protein_coding	- && - && -	-
Soltu.DM.11G013930	85.692	108.665	87.3729	205.98	214.301	257.858	93.9101	226.046	-1.26468	6.12133e-09	9.51229e-08	Soltu.DM.11G013930	chr11	18876430	18879521	+	1307	protein_coding	- && sp|Q9SLG8|SSL2_ARATH Protein STRICTOSIDINE SYNTHASE-LIKE 2 OS=Arabidopsis thaliana OX=3702 GN=SSL2 PE=2 SV=1 && PF03088:Strictosidine synthase	MYB_related
Soltu.DM.09G018880	390.26	373.242	296.636	175.398	192.27	154.907	353.379	174.192	1.02176	6.1228e-09	9.51229e-08	Soltu.DM.09G018880	chr09	52735348	52743699	+	1005	protein_coding	- && sp|Q9SK66|NDUA9_ARATH NADH dehydrogenase [ubiquinone] 1 alpha subcomplex subunit 9, mitochondrial OS=Arabidopsis thaliana OX=3702 GN=At2g20360 PE=1 SV=2 && PF13460:NAD(P)H-binding	-
Soltu.DM.01G026380	28.9081	60.4746	70.114	1.79895	1.00141	0	53.1656	0.933453	5.80775	6.37455e-09	9.89708e-08	Soltu.DM.01G026380	chr01	65982650	65983715	+	949	protein_coding	- && sp|Q6K5P8|GL23_ORYSJ Putative germin-like protein 2-3 OS=Oryza sativa subsp. japonica OX=39947 GN=Os02g0491800 PE=3 SV=1 && PF00190:Cupin	E2F/DP
Soltu.DM.05G001260	273.595	286.309	334.39	156.509	142.2	103.913	298.098	134.207	1.1498	7.31273e-09	1.12815e-07	Soltu.DM.05G001260	chr05	965300	968819	-	1994	protein_coding	- && sp|Q8LJW3|ACR4_ARATH ACT domain-containing protein ACR4 OS=Arabidopsis thaliana OX=3702 GN=ACR4 PE=2 SV=1 && PF01842:ACT domain	NAC
Soltu.DM.02G016320	6.1946	4.72458	10.7868	70.1591	47.0662	72.1618	7.23532	63.129	-3.13902	7.34305e-09	1.13211e-07	Soltu.DM.02G016320	chr02	30820178	30821820	+	1255	protein_coding	- && sp|Q9FJ47|SAG12_ARATH Senescence-specific cysteine protease SAG12 OS=Arabidopsis thaliana OX=3702 GN=SAG12 PE=1 SV=1 && PF08246:Cathepsin propeptide inhibitor domain (I29)|PF00112:Papain family cysteine protease	BBR-BPC
Soltu.DM.02G026270	27.8757	34.017	52.8552	0	0	0	38.2493	0	7.76779	7.80387e-09	1.20011e-07	Soltu.DM.02G026270	chr02	39288488	39291309	+	1696	protein_coding	- && sp|A2ZVY5|C3H9_ORYSJ Zinc finger CCCH domain-containing protein 9 OS=Oryza sativa subsp. japonica OX=39947 GN=Os01g0645000 PE=2 SV=1 && PF00642:Zinc finger C-x8-C-x5-C-x3-H type (and similar)	C3H
Soltu.DM.07G006120	7.22703	16.0636	16.1802	64.7622	71.1	111.61	13.1569	82.4908	-2.64613	7.84626e-09	1.20586e-07	Soltu.DM.07G006120	chr07	8732882	8735828	-	777	protein_coding	- && - && PF10950:Organ specific protein	-
Soltu.DM.03G030030	70.2055	54.8051	108.946	16.1906	10.0141	8.65941	77.9857	11.6214	2.73792	7.92996e-09	1.21795e-07	Soltu.DM.03G030030	chr03	54399855	54402266	-	993	protein_coding	- && sp|Q7X9I0|AGL65_ARATH Agamous-like MADS-box protein AGL65 OS=Arabidopsis thaliana OX=3702 GN=AGL65 PE=1 SV=1 && -	M-type_MADS
Soltu.DM.01G038890	155.897	123.784	177.982	51.2701	49.069	19.2431	152.554	39.8607	1.93399	8.37969e-09	1.28377e-07	Soltu.DM.01G038890	chr01	77682931	77686476	+	2793	protein_coding	- && sp|Q43191|LOX15_SOLTU Probable linoleate 9S-lipoxygenase 5 OS=Solanum tuberosum OX=4113 GN=LOX1.5 PE=2 SV=1 && PF01477:PLAT/LH2 domain|PF00305:Lipoxygenase	NF-YA
Soltu.DM.08G000760	108.405	112.445	118.655	238.361	286.403	227.069	113.168	250.611	-1.14672	8.71859e-09	1.33485e-07	Soltu.DM.08G000760	chr08	1288784	1291140	+	1208	protein_coding	- && sp|Q05466|HAT4_ARATH Homeobox-leucine zipper protein HAT4 OS=Arabidopsis thaliana OX=3702 GN=HAT4 PE=1 SV=1 && PF02183:Homeobox associated leucine zipper|PF04618:HD-ZIP protein N terminus|PF00046:Homeodomain	HD-ZIP
Soltu.DM.03G025950	76.4001	85.0424	85.2155	164.604	209.294	298.269	82.2193	224.056	-1.44541	9.11638e-09	1.394e-07	Soltu.DM.03G025950	chr03	50958445	50960918	+	2474	protein_coding	- && sp|Q9M9E0|LRKS1_ARATH L-type lectin-domain containing receptor kinase S.1 OS=Arabidopsis thaliana OX=3702 GN=LECRKS1 PE=1 SV=1 && PF00069:Protein kinase domain|PF00139:Legume lectin domain	bHLH
Soltu.DM.05G019700	287.016	221.11	232.994	51.2701	114.16	99.1022	247.04	88.1776	1.48996	1.04738e-08	1.59252e-07	Soltu.DM.05G019700	chr05	47688073	47689770	+	1590	protein_coding	- && sp|Q43469|SLD1_HELAN Delta(8)-fatty-acid desaturase OS=Helianthus annuus OX=4232 GN=sld1 PE=1 SV=1 && PF00173:Cytochrome b5-like Heme/Steroid binding domain|PF00487:Fatty acid desaturase	-
Soltu.DM.04G002740	4.12973	6.61441	9.7081	102.54	47.0662	48.1079	6.81741	65.9047	-3.2801	1.05367e-08	1.60108e-07	Soltu.DM.04G002740	chr04	2980865	2981790	+	712	protein_coding	- && sp|P85524|KIRO_ACTDE Kirola OS=Actinidia deliciosa OX=3627 PE=1 SV=1 && PF00407:Pathogenesis-related protein Bet v I family	-
Soltu.DM.06G027990	140.411	104.886	93.8449	35.0795	19.0267	29.8269	113.047	27.9777	2.00985	1.06368e-08	1.61529e-07	Soltu.DM.06G027990	chr06	53452424	53457978	-	2032	protein_coding	- && - && PF08766:DEK C terminal domain	-
Soltu.DM.06G032370	16.5189	29.2924	24.8096	123.228	103.145	80.8212	23.5403	102.398	-2.1183	1.15694e-08	1.75143e-07	Soltu.DM.06G032370	chr06	57057710	57059936	+	1604	protein_coding	- && sp|O80871|P2C25_ARATH Probable protein phosphatase 2C 25 OS=Arabidopsis thaliana OX=3702 GN=At2g30020 PE=1 SV=1 && PF00481:Protein phosphatase 2C	NAC
Soltu.DM.09G000490	204.422	228.67	234.073	95.3444	82.1154	109.686	222.388	95.7153	1.21552	1.17617e-08	1.77943e-07	Soltu.DM.09G000490	chr09	337849	341443	+	1940	protein_coding	- && sp|O80437|GPAT6_ARATH Glycerol-3-phosphate 2-O-acyltransferase 6 OS=Arabidopsis thaliana OX=3702 GN=GPAT6 PE=1 SV=1 && PF12710:haloacid dehalogenase-like hydrolase|PF01553:Acyltransferase	-
Soltu.DM.01G035590	69.173	60.4746	35.5964	231.165	208.293	120.27	55.0813	186.576	-1.7577	1.18291e-08	1.78851e-07	Soltu.DM.01G035590	chr01	75090230	75091742	+	1130	protein_coding	- && sp|Q8H9D2|NQR_SOLTU NAD(P)H:quinone oxidoreductase OS=Solanum tuberosum OX=4113 PE=2 SV=1 && PF03358:NADPH-dependent FMN reductase	FAR1
Soltu.DM.01G030840	280.822	220.165	261.04	90.847	110.155	130.853	254.009	110.618	1.19988	1.23732e-08	1.8673e-07	Soltu.DM.01G030840	chr01	70424855	70455319	+	2803	protein_coding	- && sp|Q8L785|SYGM2_ARATH Glycine--tRNA ligase, chloroplastic/mitochondrial 2 OS=Arabidopsis thaliana OX=3702 GN=EDD1 PE=1 SV=1 && PF02091:Glycyl-tRNA synthetase alpha subunit|PF02092:Glycyl-tRNA synthetase beta subunit	-
Soltu.DM.03G000160	166.222	194.653	143.464	314.816	328.462	369.468	168.113	337.582	-1.00313	1.26652e-08	1.90663e-07	Soltu.DM.03G000160	chr03	313794	317398	-	1463	protein_coding	- && sp|P57758|CTNS_ARATH Cystinosin homolog OS=Arabidopsis thaliana OX=3702 GN=At5g40670 PE=2 SV=1 && PF04193:PQ loop repeat	-
Soltu.DM.02G023210	148.67	125.674	138.071	273.441	277.39	288.647	137.472	279.826	-1.02639	1.26701e-08	1.90663e-07	Soltu.DM.02G023210	chr02	36766110	36767322	-	965	protein_coding	- && - && PF13716:Divergent CRAL/TRIO domain	-
Soltu.DM.08G004690	59.8811	96.3814	65.7993	288.732	171.241	186.658	74.0206	215.544	-1.53975	1.27193e-08	1.91238e-07	Soltu.DM.08G004690	chr08	5904522	5906502	-	1559	protein_coding	- && sp|Q9SUP6|WRK53_ARATH Probable WRKY transcription factor 53 OS=Arabidopsis thaliana OX=3702 GN=WRKY53 PE=1 SV=1 && PF03106:WRKY DNA -binding domain	WRKY
Soltu.DM.06G003060	43.3622	50.0805	55.0126	134.022	165.232	137.588	49.4851	145.614	-1.55699	1.29349e-08	1.94119e-07	Soltu.DM.06G003060	chr06	3463033	3464782	-	1520	protein_coding	- && sp|O80871|P2C25_ARATH Probable protein phosphatase 2C 25 OS=Arabidopsis thaliana OX=3702 GN=At2g30020 PE=1 SV=1 && PF00481:Protein phosphatase 2C	HSF
Soltu.DM.02G029090	50.5892	45.356	51.7765	5.39685	0	2.88647	49.2406	2.76111	4.12495	1.32471e-08	1.98682e-07	Soltu.DM.02G029090	chr02	41625329	41629069	+	1691	protein_coding	- && - && -	bZIP
Soltu.DM.09G009990	249.849	154.021	177.982	78.2544	72.1014	60.6159	193.951	70.3239	1.46197	1.39868e-08	2.0913e-07	Soltu.DM.09G009990	chr09	12990524	12993743	+	2142	protein_coding	- && sp|F4ISY0|Y2837_ARATH WEB family protein At2g38370 OS=Arabidopsis thaliana OX=3702 GN=At2g38370 PE=2 SV=1 && PF05701:Weak chloroplast movement under blue light	B3
Soltu.DM.09G030890	144.541	219.22	269.669	72.8575	79.1112	30.789	211.143	60.9193	1.79285	1.45248e-08	2.16907e-07	Soltu.DM.09G030890	chr09	66728886	66730849	+	1791	protein_coding	- && sp|Q8VWZ7|C76B6_CATRO Geraniol 8-hydroxylase OS=Catharanthus roseus OX=4058 GN=CYP76B6 PE=1 SV=1 && PF00067:Cytochrome P450	E2F/DP
Soltu.DM.02G033780	55.7514	62.3644	92.7663	200.583	175.246	189.545	70.294	188.458	-1.42652	1.51996e-08	2.26427e-07	Soltu.DM.02G033780	chr02	45159782	45163619	-	2193	protein_coding	- && sp|Q67Y69|WDL7_ARATH Protein WVD2-like 7 OS=Arabidopsis thaliana OX=3702 GN=WDL7 PE=2 SV=1 && -	ERF
Soltu.DM.01G041480	237.46	289.144	296.636	145.715	71.1	52.9186	274.413	89.9112	1.60571	1.52465e-08	2.26986e-07	Soltu.DM.01G041480	chr01	79943668	79949749	+	3374	protein_coding	- && sp|Q8GZ99|HPCA1_ARATH Leucine-rich repeat receptor protein kinase HPCA1 OS=Arabidopsis thaliana OX=3702 GN=HPCA1 PE=1 SV=1 && PF07714:Protein tyrosine kinase	GRAS
Soltu.DM.02G016720	62.9784	42.5212	59.3273	0	1.00141	0.962157	54.9423	0.654522	6.42925	1.55563e-08	2.31314e-07	Soltu.DM.02G016720	chr02	31201954	31203406	-	1375	protein_coding	- && sp|O49523|DSEL_ARATH Phospholipase A1-IIgamma OS=Arabidopsis thaliana OX=3702 GN=DSEL PE=1 SV=1 && PF01764:Lipase (class 3)	Trihelix
Soltu.DM.02G013180	26.8433	39.6865	51.7765	134.921	140.197	122.194	39.4354	132.437	-1.74979	1.59432e-08	2.36613e-07	Soltu.DM.02G013180	chr02	27882869	27883294	-	426	protein_coding	- && sp|Q9SA85|BBE8_ARATH Berberine bridge enzyme-like 8 OS=Arabidopsis thaliana OX=3702 GN=At1g30700 PE=2 SV=1 && PF08031:Berberine and berberine like	-
Soltu.DM.07G016620	174.481	131.343	171.51	44.9738	51.0718	67.351	159.111	54.4655	1.54673	1.59517e-08	2.36613e-07	Soltu.DM.07G016620	chr07	46716643	46719854	+	1711	protein_coding	- && sp|Q9SJB4|GDL34_ARATH GDSL esterase/lipase At2g04570 OS=Arabidopsis thaliana OX=3702 GN=At2g04570 PE=2 SV=1 && PF00657:GDSL-like Lipase/Acylhydrolase	B3
Soltu.DM.03G000640	49.5568	43.4661	44.2258	114.233	155.218	149.134	45.7496	139.529	-1.60812	1.62016e-08	2.39881e-07	Soltu.DM.03G000640	chr03	690029	692538	+	1378	protein_coding	- && sp|Q9LTC4|MYB15_ARATH Transcription factor MYB15 OS=Arabidopsis thaliana OX=3702 GN=MYB15 PE=1 SV=1 && PF00249:Myb-like DNA-binding domain	MYB
Soltu.DM.08G023930	60.9136	81.2628	65.7993	6.29633	0	13.4702	69.3252	6.58884	3.388	1.63239e-08	2.41397e-07	Soltu.DM.08G023930	chr08	53541389	53546588	-	2958	protein_coding	- && sp|O00311|CDC7_HUMAN Cell division cycle 7-related protein kinase OS=Homo sapiens OX=9606 GN=CDC7 PE=1 SV=1 && PF00069:Protein kinase domain	ERF
Soltu.DM.05G026400	57.8163	120.949	128.363	15.2911	24.0338	23.0918	102.376	20.8055	2.30287	1.72491e-08	2.54458e-07	Soltu.DM.05G026400	chr05	54529202	54533168	-	1565	protein_coding	- && sp|Q9SLN8|DBR_TOBAC 2-alkenal reductase (NADP(+)-dependent) OS=Nicotiana tabacum OX=4097 GN=DBR PE=1 SV=1 && -	-
Soltu.DM.12G006340	56.7838	22.678	29.1243	0	0	0	36.1954	0	7.68836	1.92227e-08	2.83229e-07	Soltu.DM.12G006340	chr12	5193780	5200941	-	1562	protein_coding	- && sp|Q9M439|BCAT2_ARATH Branched-chain-amino-acid aminotransferase 2, chloroplastic OS=Arabidopsis thaliana OX=3702 GN=BCAT2 PE=1 SV=1 && PF01063:Amino-transferase class IV	MYB_related
Soltu.DM.02G030390	16.5189	27.4026	35.5964	93.5455	138.194	99.1022	26.5059	110.281	-2.05778	1.93522e-08	2.84963e-07	Soltu.DM.02G030390	chr02	42719285	42720866	+	1272	protein_coding	- && - && PF13966:zinc-binding in reverse transcriptase	HB-PHD
Soltu.DM.10G030320	80.5298	7.55933	39.9111	0	0	0	42.6667	0	7.9248	2.0107e-08	2.95539e-07	Soltu.DM.10G030320	chr10	60761460	60767262	+	1603	protein_coding	- && sp|Q8RWN2|ZIF1_ARATH Protein ZINC INDUCED FACILITATOR 1 OS=Arabidopsis thaliana OX=3702 GN=ZIF1 PE=1 SV=2 && PF07690:Major Facilitator Superfamily	LBD
Soltu.DM.03G018500	8.25947	14.1737	0	87.2491	53.0746	82.7455	7.47773	74.3564	-3.28912	2.03778e-08	2.99339e-07	Soltu.DM.03G018500	chr03	43040026	43042343	-	902	protein_coding	- && - && PF03004:Plant transposase (Ptta/En/Spm family)	B3
Soltu.DM.02G034120	17.5514	31.1822	62.5633	0	0	0	37.099	0	7.72327	2.11983e-08	3.11015e-07	Soltu.DM.02G034120	chr02	45424515	45425621	+	869	protein_coding	- && sp|O82081|UCC1_ARATH Uclacyanin 1 OS=Arabidopsis thaliana OX=3702 GN=UCC1 PE=1 SV=1 && PF02298:Plastocyanin-like domain	C2H2
Soltu.DM.02G027770	288.049	302.373	322.525	125.927	158.222	168.377	304.316	150.842	1.01386	2.30131e-08	3.36016e-07	Soltu.DM.02G027770	chr02	40516838	40522346	+	4593	protein_coding	- && sp|O80970|NPY2_ARATH BTB/POZ domain-containing protein NPY2 OS=Arabidopsis thaliana OX=3702 GN=NPY2 PE=2 SV=1 && PF03000:NPH3 family|PF00651:BTB/POZ domain	MYB_related
Soltu.DM.06G003070	866.212	697.348	848.919	132.223	219.308	70.2375	804.16	140.59	2.51652	2.33232e-08	3.39523e-07	Soltu.DM.06G003070	chr06	3506597	3511673	+	2629	protein_coding	- && sp|O24661|ASNS_TRIVS Asparagine synthetase [glutamine-hydrolyzing] OS=Triphysaria versicolor OX=64093 GN=AS PE=2 SV=3 && PF00733:Asparagine synthase	G2-like
Soltu.DM.06G022710	102.211	124.729	100.317	33.2806	34.0479	22.1296	109.086	29.8194	1.87183	2.34768e-08	3.41349e-07	Soltu.DM.06G022710	chr06	49072434	49079214	-	3013	protein_coding	- && sp|P48980|BGAL_SOLLC Beta-galactosidase OS=Solanum lycopersicum OX=4081 PE=1 SV=1 && PF01301:Glycosyl hydrolases family 35|PF02140:Galactose binding lectin domain|PF17834:Beta-sandwich domain in beta galactosidase	C2H2
Soltu.DM.04G003170	204.422	202.212	93.8449	41.3759	47.0662	56.7673	166.826	48.4031	1.78784	2.42052e-08	3.51308e-07	Soltu.DM.04G003170	chr04	3544234	3550053	+	1080	protein_coding	- && sp|P85524|KIRO_ACTDE Kirola OS=Actinidia deliciosa OX=3627 PE=1 SV=1 && PF00407:Pathogenesis-related protein Bet v I family	-
Soltu.DM.07G014150	61.946	31.1822	46.3831	0	2.00282	3.84863	46.5038	1.95048	4.5971	2.4563e-08	3.56288e-07	Soltu.DM.07G014150	chr07	43385054	43389276	+	2314	protein_coding	- && sp|Q570S7|CSLG1_ARATH Cellulose synthase-like protein G1 OS=Arabidopsis thaliana OX=3702 GN=CSLG1 PE=2 SV=1 && PF03552:Cellulose synthase	G2-like
Soltu.DM.08G022140	54.719	58.5848	130.52	3.5979	18.0253	7.69726	81.2746	9.7735	3.06798	2.47684e-08	3.59053e-07	Soltu.DM.08G022140	chr08	51513715	51519981	+	3229	protein_coding	- && sp|A2ZAI7|ROC3_ORYSI Homeobox-leucine zipper protein ROC3 OS=Oryza sativa subsp. indica OX=39946 GN=ROC3 PE=3 SV=2 && PF00046:Homeodomain|PF01852:START domain	HD-ZIP
Soltu.DM.09G001320	210.616	191.818	134.835	296.827	422.594	450.289	179.09	389.904	-1.12009	2.71878e-08	3.92952e-07	Soltu.DM.09G001320	chr09	935988	937259	-	863	protein_coding	- && sp|P32111|GSTX1_SOLTU Probable glutathione S-transferase OS=Solanum tuberosum OX=4113 GN=PRP1 PE=2 SV=1 && PF02798:Glutathione S-transferase, N-terminal domain|PF00043:Glutathione S-transferase, C-terminal domain	-
Soltu.DM.10G002050	122.86	111.5	149.936	294.129	247.348	271.328	128.099	270.935	-1.08376	2.72133e-08	3.93086e-07	Soltu.DM.10G002050	chr10	1560349	1561220	-	872	protein_coding	- && sp|O81831|CARP1_ARATH Calcium-binding protein KRP1 OS=Arabidopsis thaliana OX=3702 GN=KRP1 PE=2 SV=1 && PF13833:EF-hand domain pair	MYB_related
Soltu.DM.11G006500	9.2919	6.61441	8.62942	97.1434	96.1352	26.9404	8.17858	73.4063	-3.17027	2.77212e-08	3.99946e-07	Soltu.DM.11G006500	chr11	6314005	6314979	-	975	protein_coding	- && - && -	MYB
Soltu.DM.12G005660	155.897	238.119	311.738	476.722	451.635	576.332	235.251	501.563	-1.09323	2.79053e-08	4.02364e-07	Soltu.DM.12G005660	chr12	4632653	4633468	+	729	protein_coding	- && sp|Q9FMZ0|BKI1_ARATH BRI1 kinase inhibitor 1 OS=Arabidopsis thaliana OX=3702 GN=BKI1 PE=1 SV=1 && -	-
Soltu.DM.04G023190	101.178	67.089	89.5302	12.5927	18.0253	23.0918	85.9326	17.9033	2.26546	2.83168e-08	4.07813e-07	Soltu.DM.04G023190	chr04	52367016	52368510	-	783	protein_coding	- && sp|F4I1I4|SAU67_ARATH Auxin-responsive protein SAUR67 OS=Arabidopsis thaliana OX=3702 GN=SAUR67 PE=2 SV=1 && PF02519:Auxin responsive protein	NAC
Soltu.DM.10G026480	71.2379	90.7119	61.4846	187.99	178.251	195.318	74.4781	187.186	-1.32587	2.86355e-08	4.11425e-07	Soltu.DM.10G026480	chr10	57861975	57864470	-	1718	protein_coding	- && sp|Q49WS9|Y1627_STAS1 Uncharacterized oxidoreductase SSP1627 OS=Staphylococcus saprophyticus subsp. saprophyticus (strain ATCC 15305 / DSM 20229 / NCIMB 8711 / NCTC 7292 / S-41) OX=342451 GN=SSP1627 PE=3 SV=1 && PF00106:short chain dehydrogenase	Whirly
Soltu.DM.05G010110	88.7893	139.848	135.913	322.012	254.358	255.934	121.517	277.435	-1.19086	2.88529e-08	4.14304e-07	Soltu.DM.05G010110	chr05	10720427	10724111	-	3484	protein_coding	- && sp|Q9C5S1|MKP1_ARATH Protein-tyrosine-phosphatase MKP1 OS=Arabidopsis thaliana OX=3702 GN=MKP1 PE=1 SV=1 && PF00782:Dual specificity phosphatase, catalytic domain	B3
Soltu.DM.12G007750	174.481	199.377	217.893	65.6617	74.1042	97.1779	197.25	78.9813	1.32134	2.91633e-08	4.18513e-07	Soltu.DM.12G007750	chr12	6735051	6737369	-	1012	protein_coding	- && sp|A9YF60|SGR_CAPAN Protein STAY-GREEN homolog, chloroplastic OS=Capsicum annuum OX=4072 GN=SGR PE=1 SV=2 && PF12638:Staygreen protein	MIKC_MADS
Soltu.DM.07G016040	69.173	104.886	110.025	27.8837	9.01267	18.281	94.6946	18.3925	2.35525	3.1268e-08	4.46341e-07	Soltu.DM.07G016040	chr07	46035854	46040710	-	1386	protein_coding	- && sp|Q0WW55|ZEUS1_ARATH Thymidylate kinase OS=Arabidopsis thaliana OX=3702 GN=ZEU1 PE=2 SV=1 && PF02223:Thymidylate kinase	-
Soltu.DM.03G033250	68.1406	29.2924	37.7537	134.022	145.204	179.923	45.0622	153.05	-1.76684	3.22695e-08	4.59556e-07	Soltu.DM.03G033250	chr03	56928362	56934412	-	2550	protein_coding	- && - && -	bHLH
Soltu.DM.01G023050	113.568	100.161	112.182	19.7885	41.0577	23.0918	108.637	27.9793	1.96274	3.3183e-08	4.71459e-07	Soltu.DM.01G023050	chr01	61882862	61883970	+	874	protein_coding	- && sp|C0HJG8|BSP_BOSSE Basic secretory protease (Fragments) OS=Boswellia serrata OX=613112 PE=1 SV=1 && PF04450:Peptidase of plants and bacteria	Nin-like
Soltu.DM.12G015130	0	14.1737	4.31471	57.5664	74.1042	74.0861	6.16282	68.5856	-3.44798	3.33613e-08	4.73714e-07	Soltu.DM.12G015130	chr12	26695609	26698953	+	1471	protein_coding	- && sp|Q9LY84|GDL76_ARATH GDSL esterase/lipase At5g14450 OS=Arabidopsis thaliana OX=3702 GN=At5g14450 PE=2 SV=1 && PF00657:GDSL-like Lipase/Acylhydrolase	ERF
Soltu.DM.02G027780	84.6595	87.8772	84.1368	189.789	180.253	238.615	85.5578	202.886	-1.24527	3.40295e-08	4.82219e-07	Soltu.DM.02G027780	chr02	40531173	40533488	-	2134	protein_coding	- && sp|O64815|HLS1L_ARATH Probable N-acetyltransferase HLS1-like OS=Arabidopsis thaliana OX=3702 GN=At2g23060 PE=2 SV=1 && PF00583:Acetyltransferase (GNAT) family	-
Soltu.DM.04G001880	67.1082	68.0339	114.34	8.99476	23.0324	10.5837	83.1606	14.2036	2.55697	3.51886e-08	4.97603e-07	Soltu.DM.04G001880	chr04	2028744	2030217	+	709	protein_coding	- && sp|P85524|KIRO_ACTDE Kirola OS=Actinidia deliciosa OX=3627 PE=1 SV=1 && PF00407:Pathogenesis-related protein Bet v I family	-
Soltu.DM.09G004690	245.719	241.898	202.791	87.2491	109.153	112.572	230.136	102.992	1.16229	3.53396e-08	4.99176e-07	Soltu.DM.09G004690	chr09	4099631	4102431	+	2801	protein_coding	- && sp|Q9LZM4|WAKLQ_ARATH Wall-associated receptor kinase-like 20 OS=Arabidopsis thaliana OX=3702 GN=WAKL20 PE=2 SV=1 && PF00069:Protein kinase domain|PF13947:Wall-associated receptor kinase galacturonan-binding	B3
Soltu.DM.02G011070	145.573	213.551	241.624	436.246	387.545	381.976	200.249	401.922	-1.00581	3.53611e-08	4.9919e-07	Soltu.DM.02G011070	chr02	25829346	25833813	+	3038	protein_coding	- && sp|A9JQS7|SBTS_LOTJA Subtilisin-like serine-protease S OS=Lotus japonicus OX=34305 GN=SbtS PE=2 SV=1 && PF02225:PA domain|PF05922:Peptidase inhibitor I9|PF17766:Fibronectin type-III domain|PF00082:Subtilase family	bZIP
Soltu.DM.08G029560	53.6865	82.2077	42.0684	138.519	181.255	226.107	59.3209	181.96	-1.61064	3.64979e-08	5.13743e-07	Soltu.DM.08G029560	chr08	58613889	58619257	+	2766	protein_coding	- && sp|Q0WVN5|CSLG3_ARATH Cellulose synthase-like protein G3 OS=Arabidopsis thaliana OX=3702 GN=CSLG3 PE=2 SV=2 && PF03552:Cellulose synthase	ARF
Soltu.DM.06G013500	43.3622	51.9704	72.2714	211.377	127.179	166.453	55.868	168.336	-1.59512	3.65994e-08	5.14874e-07	Soltu.DM.06G013500	chr06	38440830	38442090	+	1261	protein_coding	- && sp|Q9FLY0|SARD4_ARATH Protein SAR DEFICIENT 4 OS=Arabidopsis thaliana OX=3702 GN=SARD4 PE=1 SV=1 && PF02423:Ornithine cyclodeaminase/mu-crystallin family	-
Soltu.DM.08G023840	133.184	141.737	51.7765	11.6932	6.00845	30.789	108.899	16.1636	2.75264	3.95288e-08	5.53198e-07	Soltu.DM.08G023840	chr08	53468807	53471902	+	1016	protein_coding	- && sp|O23547|EXLB1_ARATH Expansin-like B1 OS=Arabidopsis thaliana OX=3702 GN=EXLB1 PE=2 SV=2 && PF03330:Lytic transglycolase|PF01357:Pollen allergen	bZIP
novel.746	110.47	107.72	204.949	296.827	348.49	354.074	141.046	333.13	-1.24319	3.98926e-08	5.57967e-07	-	chr04	4434228	4435665	+	1154	-	- && - && -	NAC
Soltu.DM.01G035920	86.7244	71.8136	44.2258	13.4921	6.00845	0.962157	67.5879	6.82091	3.295	4.15377e-08	5.79641e-07	Soltu.DM.01G035920	chr01	75406872	75414218	-	1710	protein_coding	- && sp|Q94BZ1|ZIFL1_ARATH Protein ZINC INDUCED FACILITATOR-LIKE 1 OS=Arabidopsis thaliana OX=3702 GN=ZIFL1 PE=2 SV=1 && PF07690:Major Facilitator Superfamily	G2-like
Soltu.DM.01G040980	108.405	147.407	259.961	701.591	679.956	654.267	171.925	678.605	-1.98186	4.35122e-08	6.06845e-07	Soltu.DM.01G040980	chr01	79470063	79471739	+	1092	protein_coding	- && sp|G5CV46|TPS31_SOLLC Viridiflorene synthase OS=Solanum lycopersicum OX=4081 GN=TPS31 PE=1 SV=1 && PF03936:Terpene synthase family, metal binding domain|PF01397:Terpene synthase, N-terminal domain	bHLH
Soltu.DM.10G000600	163.124	228.67	180.139	81.8523	79.1112	71.1996	190.644	77.3877	1.30167	4.50012e-08	6.26172e-07	Soltu.DM.10G000600	chr10	542222	547766	-	1739	protein_coding	- && sp|Q9SAJ6|G3PP1_ARATH Glyceraldehyde-3-phosphate dehydrogenase GAPCP1, chloroplastic OS=Arabidopsis thaliana OX=3702 GN=GAPCP1 PE=1 SV=1 && PF02800:Glyceraldehyde 3-phosphate dehydrogenase, C-terminal domain|PF00044:Glyceraldehyde 3-phosphate dehydro	Trihelix
Soltu.DM.10G004330	140.411	224.89	204.949	40.4764	59.0831	87.5563	190.083	62.3719	1.61053	4.56304e-08	6.342e-07	Soltu.DM.10G004330	chr10	3694809	3697880	+	1331	protein_coding	- && - && -	B3
Soltu.DM.04G032220	121.827	162.526	204.949	52.1696	67.0943	49.07	163.1	56.1113	1.54036	4.73499e-08	6.56969e-07	Soltu.DM.04G032220	chr04	63899802	63903176	+	2825	protein_coding	- && sp|Q6AWY3|GRF6_ORYSJ Growth-regulating factor 6 OS=Oryza sativa subsp. japonica OX=39947 GN=GRF6 PE=2 SV=2 && PF08879:WRC|PF08880:QLQ	GRF
Soltu.DM.02G023650	131.119	121.894	80.9008	23.3864	26.0366	38.4863	111.305	29.3031	1.92793	4.76805e-08	6.60801e-07	Soltu.DM.02G023650	chr02	37090849	37099392	-	3331	protein_coding	- && sp|C0HJB3|MANA_CANEN Alpha-mannosidase OS=Canavalia ensiformis OX=3823 PE=1 SV=1 && PF17677:Glycosyl hydrolases family 38 C-terminal beta sandwich domain|PF07748:Glycosyl hydrolases family 38 C-terminal domain|PF09261:Alpha mannosidase middle domain|	-
Soltu.DM.10G022020	188.935	185.203	127.284	391.272	275.387	416.614	167.141	361.091	-1.11012	4.78156e-08	6.62295e-07	Soltu.DM.10G022020	chr10	54196276	54199731	-	2985	protein_coding	- && sp|Q9LHG8|ELC_ARATH Protein ELC OS=Arabidopsis thaliana OX=3702 GN=ELC PE=1 SV=1 && PF09454:Vps23 core domain|PF05743:UEV domain	ERF
Soltu.DM.03G023900	380.968	355.288	337.626	116.932	156.22	221.296	357.961	164.816	1.12054	4.90354e-08	6.78803e-07	Soltu.DM.03G023900	chr03	49194186	49204782	-	3279	protein_coding	- && sp|Q5N8X6|BGAL3_ORYSJ Beta-galactosidase 3 OS=Oryza sativa subsp. japonica OX=39947 GN=Os01g0875500 PE=3 SV=1 && PF01301:Glycosyl hydrolases family 35|PF02140:Galactose binding lectin domain|PF17834:Beta-sandwich domain in beta galactosidase	LBD
Soltu.DM.03G021180	88.7893	63.3094	103.553	162.805	238.335	273.253	85.2172	224.798	-1.40203	4.9929e-08	6.89993e-07	Soltu.DM.03G021180	chr03	46073394	46074144	+	751	protein_coding	- && sp|Q9FIR9|LSU2_ARATH Protein RESPONSE TO LOW SULFUR 2 OS=Arabidopsis thaliana OX=3702 GN=LSU2 PE=1 SV=1 && -	-
Soltu.DM.05G010240	152.8	179.534	167.195	54.868	45.0634	79.859	166.51	59.9301	1.47407	5.06187e-08	6.99126e-07	Soltu.DM.05G010240	chr05	10901043	10904644	-	2809	protein_coding	- && sp|Q9SS87|SEOB_ARATH Protein SIEVE ELEMENT OCCLUSION B OS=Arabidopsis thaliana OX=3702 GN=SEOB PE=1 SV=1 && PF14576:Sieve element occlusion N-terminus|PF14577:Sieve element occlusion C-terminus	bHLH
Soltu.DM.09G020600	114.6	85.0424	126.205	26.0848	32.0451	6.7351	108.616	21.6216	2.32847	5.1002e-08	7.04019e-07	Soltu.DM.09G020600	chr09	55395704	55400782	-	2027	protein_coding	- && sp|Q8W104|FBL17_ARATH F-box/LRR-repeat protein 17 OS=Arabidopsis thaliana OX=3702 GN=FBL17 PE=1 SV=1 && PF00646:F-box domain	-
Soltu.DM.10G020040	110.47	88.8221	131.599	322.012	222.313	228.993	110.297	257.773	-1.22875	5.1429e-08	7.09509e-07	Soltu.DM.10G020040	chr10	51649448	51651829	-	2201	protein_coding	- && - && -	-
Soltu.DM.02G019230	83.6271	106.775	120.812	26.9843	9.01267	30.789	103.738	22.262	2.2143	5.28387e-08	7.26892e-07	Soltu.DM.02G019230	chr02	33500791	33505020	+	3227	protein_coding	- && sp|Q9LPZ3|Y1141_ARATH G-type lectin S-receptor-like serine/threonine-protein kinase At1g11410 OS=Arabidopsis thaliana OX=3702 GN=At1g11410 PE=3 SV=3 && PF07714:Protein tyrosine kinase|PF00954:S-locus glycoprotein domain|PF01453:D-mannose binding lect	NAC
Soltu.DM.06G012790	196.162	149.297	275.063	63.8628	96.1352	50.0322	206.841	70.01	1.56337	5.87427e-08	8.06284e-07	Soltu.DM.06G012790	chr06	37238116	37240584	-	2067	protein_coding	- && sp|Q39110|GAOX1_ARATH Gibberellin 20 oxidase 1 OS=Arabidopsis thaliana OX=3702 GN=GA20OX1 PE=2 SV=2 && PF14226:non-haem dioxygenase in morphine synthesis N-terminal|PF03171:2OG-Fe(II) oxygenase superfamily	WRKY
Soltu.DM.12G024390	221.973	246.623	199.555	120.53	72.1014	58.6916	222.717	83.7742	1.40766	5.91911e-08	8.11979e-07	Soltu.DM.12G024390	chr12	54384306	54386817	+	702	protein_coding	- && - && PF00641:Zn-finger in Ran binding protein and others	-
Soltu.DM.11G022440	183.773	227.725	167.195	64.7622	94.1323	72.1618	192.898	77.0188	1.32842	6.09555e-08	8.34767e-07	Soltu.DM.11G022440	chr11	42429076	42432032	+	1602	protein_coding	- && sp|Q9SJL2|HIP5_ARATH Heavy metal-associated isoprenylated plant protein 5 OS=Arabidopsis thaliana OX=3702 GN=HIPP05 PE=1 SV=2 && PF00403:Heavy-metal-associated domain	MIKC_MADS
Soltu.DM.03G023660	26.8433	21.7331	47.4618	0	0	0	32.0127	0	7.51019	6.11201e-08	8.36549e-07	Soltu.DM.03G023660	chr03	48995173	48996146	+	874	protein_coding	- && sp|Q43502|IP23_SOLLC Proteinase inhibitor type-2 CEVI57 OS=Solanum lycopersicum OX=4081 GN=CEVI57 PE=2 SV=1 && PF02428:Potato type II proteinase inhibitor family	-
Soltu.DM.06G031290	275.66	275.915	211.421	94.4449	140.197	103.913	254.332	112.852	1.17552	6.21695e-08	8.48997e-07	Soltu.DM.06G031290	chr06	56177754	56178298	-	545	protein_coding	- && sp|Q71V09|H4_CAPAN Histone H4 OS=Capsicum annuum OX=4072 PE=3 SV=3 && PF15511:Centromere kinetochore component CENP-T histone fold	CO-like
Soltu.DM.09G001680	187.903	224.89	283.692	98.0428	112.158	62.5402	232.162	90.9136	1.35237	6.38085e-08	8.70399e-07	Soltu.DM.09G001680	chr09	1228567	1233774	-	1643	protein_coding	- && sp|Q84TF0|AKRCA_ARATH Aldo-keto reductase family 4 member C10 OS=Arabidopsis thaliana OX=3702 GN=AKR4C10 PE=1 SV=1 && PF00248:Aldo/keto reductase family	C2H2
novel.2639	10.3243	11.339	26.9669	96.2439	77.1084	77.9347	16.2101	83.7623	-2.38031	6.46022e-08	8.79742e-07	-	chr12	54959776	54960687	-	479	-	- && sp|Q8L9T8|AGP41_ARATH Arabinogalactan protein 41 OS=Arabidopsis thaliana OX=3702 GN=AGP41 PE=1 SV=1 && -	-
Soltu.DM.06G014690	75.3676	48.1907	67.9567	161.006	206.29	150.096	63.8383	172.464	-1.43641	6.55928e-08	8.92732e-07	Soltu.DM.06G014690	chr06	40203768	40204534	+	767	protein_coding	- && sp|Q6NN02|Y4445_ARATH Uncharacterized protein At4g14450, chloroplastic OS=Arabidopsis thaliana OX=3702 GN=At4g14450 PE=2 SV=1 && -	-
Soltu.DM.06G013260	88.7893	47.2458	52.8552	201.483	159.224	171.264	62.9634	177.323	-1.49636	6.60605e-08	8.97587e-07	Soltu.DM.06G013260	chr06	38148677	38150280	+	1604	protein_coding	- && - && PF00168:C2 domain	-
Soltu.DM.02G031510	217.843	256.072	297.715	674.607	404.569	463.76	257.21	514.312	-1.00135	6.64107e-08	9.01841e-07	Soltu.DM.02G031510	chr02	43555154	43559490	+	2988	protein_coding	- && sp|Q6R8G7|PHO13_ARATH Phosphate transporter PHO1 homolog 3 OS=Arabidopsis thaliana OX=3702 GN=PHO1;H3 PE=2 SV=2 && PF03124:EXS family|PF03105:SPX domain	ERF
Soltu.DM.01G051140	271.53	300.483	251.332	157.408	116.163	87.5563	274.448	120.376	1.18739	6.75776e-08	9.17174e-07	Soltu.DM.01G051140	chr01	87666995	87670050	-	1414	protein_coding	- && sp|O22469|MSI3_ARATH WD-40 repeat-containing protein MSI3 OS=Arabidopsis thaliana OX=3702 GN=MSI3 PE=1 SV=2 && PF12265:Histone-binding protein RBBP4 or subunit C of CAF1 complex	LBD
Soltu.DM.06G001030	84.6595	125.674	133.756	283.335	290.408	214.561	114.696	262.768	-1.19591	6.9517e-08	9.41389e-07	Soltu.DM.06G001030	chr06	1448895	1453002	+	294	protein_coding	- && - && -	-
Soltu.DM.04G026620	43.3622	45.356	45.3045	91.7465	164.231	177.999	44.6742	144.659	-1.69355	7.23911e-08	9.79763e-07	Soltu.DM.04G026620	chr04	57070092	57071206	+	1115	protein_coding	- && sp|Q9M2C3|VITH3_ARATH Vacuolar iron transporter homolog 3 OS=Arabidopsis thaliana OX=3702 GN=At3g43630 PE=2 SV=1 && PF01988:VIT family	-
Soltu.DM.01G024480	82.5947	56.6949	76.5861	10.7937	19.0267	8.65941	71.9586	12.8266	2.4927	7.76398e-08	1.04671e-06	Soltu.DM.01G024480	chr01	63710515	63717931	+	2640	protein_coding	- && sp|Q40541|NPK1_TOBAC Mitogen-activated protein kinase kinase kinase NPK1 OS=Nicotiana tabacum OX=4097 GN=NPK1 PE=1 SV=1 && PF00069:Protein kinase domain	WRKY
Soltu.DM.02G028530	42.3298	91.6568	98.1597	4.49738	12.0169	17.3188	77.3821	11.2777	2.78631	8.12488e-08	1.09355e-06	Soltu.DM.02G028530	chr02	41172855	41177532	-	528	protein_coding	- && sp|Q8H9B6|CAMT_SOLTU Caffeoyl-CoA O-methyltransferase OS=Solanum tuberosum OX=4113 GN=CCOAOMT PE=2 SV=1 && PF01596:O-methyltransferase	B3
Soltu.DM.07G001180	94.9839	57.6399	43.1471	10.7937	0	7.69726	65.2569	6.16365	3.3859	8.37765e-08	1.12569e-06	Soltu.DM.07G001180	chr07	1477788	1495447	+	3228	protein_coding	- && sp|Q949T8|ASHR3_ARATH Histone-lysine N-methyltransferase ASHR3 OS=Arabidopsis thaliana OX=3702 GN=ASHR3 PE=1 SV=1 && PF00856:SET domain	AP2
Soltu.DM.11G004060	200.292	209.771	236.23	77.3549	110.155	98.14	215.431	95.2166	1.1799	8.54374e-08	1.14674e-06	Soltu.DM.11G004060	chr11	3964865	3967906	-	1643	protein_coding	- && sp|Q9FFQ7|FACT_ARATH Fatty alcohol:caffeoyl-CoA acyltransferase OS=Arabidopsis thaliana OX=3702 GN=FACT PE=2 SV=1 && PF02458:Transferase family	ERF
Soltu.DM.12G003630	56.7838	63.3094	60.4059	13.4921	6.00845	6.7351	60.1664	8.74523	2.77199	8.64453e-08	1.15899e-06	Soltu.DM.12G003630	chr12	2983341	2984657	+	1317	protein_coding	- && sp|Q58VT1|PUN1_CAPFR Acyltransferase Pun1 OS=Capsicum frutescens OX=4073 GN=PUN1 PE=3 SV=1 && PF02458:Transferase family	Nin-like
Soltu.DM.09G029490	85.692	123.784	199.555	35.0795	37.0521	42.3349	136.344	38.1555	1.83646	9.16228e-08	1.22435e-06	Soltu.DM.09G029490	chr09	65586078	65589595	-	1568	protein_coding	- && sp|Q9SVM9|CER26_ARATH Protein ECERIFERUM 26 OS=Arabidopsis thaliana OX=3702 GN=CER26 PE=2 SV=1 && PF02458:Transferase family	ARF
Soltu.DM.10G004340	241.589	250.403	247.017	143.017	83.1168	96.2157	246.336	107.45	1.19359	9.5337e-08	1.27118e-06	Soltu.DM.10G004340	chr10	3710235	3715906	+	2419	protein_coding	- && sp|Q8GY60|P2C52_ARATH Probable protein phosphatase 2C 52 OS=Arabidopsis thaliana OX=3702 GN=At4g03415 PE=1 SV=1 && PF00481:Protein phosphatase 2C	B3
Soltu.DM.02G030050	170.351	191.818	202.791	72.8575	95.1337	69.2753	188.32	79.0889	1.25332	9.94531e-08	1.32388e-06	Soltu.DM.02G030050	chr02	42481183	42487199	-	3168	protein_coding	- && sp|Q9FFW5|PERK8_ARATH Proline-rich receptor-like protein kinase PERK8 OS=Arabidopsis thaliana OX=3702 GN=PERK8 PE=1 SV=1 && PF00069:Protein kinase domain	GRAS
Soltu.DM.06G026400	125.957	122.839	107.868	346.298	247.348	210.712	118.888	268.119	-1.17368	1.02565e-07	1.3638e-06	Soltu.DM.06G026400	chr06	52271524	52275173	-	2876	protein_coding	- && sp|Q9SU72|EDS1C_ARATH Protein EDS1 OS=Arabidopsis thaliana OX=3702 GN=EDS1 PE=1 SV=1 && PF01764:Lipase (class 3)|PF18117:Enhanced disease susceptibility 1 protein EP domain	Dof
Soltu.DM.01G010660	49.5568	38.7415	64.7207	8.09528	0	0.962157	51.0063	3.01915	4.03729	1.0301e-07	1.36897e-06	Soltu.DM.01G010660	chr01	16261806	16264590	+	2785	protein_coding	- && - && -	-
Soltu.DM.02G010940	19.6162	41.5763	52.8552	103.44	162.228	146.248	38.0159	137.305	-1.85291	1.03287e-07	1.3719e-06	Soltu.DM.02G010940	chr02	25740920	25741759	+	840	protein_coding	- && sp|Q9LSD5|TCP20_ARATH Transcription factor TCP20 OS=Arabidopsis thaliana OX=3702 GN=TCP20 PE=1 SV=1 && PF03634:TCP family transcription factor	TCP
Soltu.DM.12G002500	67.1082	67.089	66.878	0	14.0197	7.69726	67.0251	7.23899	3.23169	1.0366e-07	1.3761e-06	Soltu.DM.12G002500	chr12	2006969	2009214	+	1218	protein_coding	- && sp|P35694|XTH2_SOYBN Xyloglucan endotransglucosylase/hydrolase 2 OS=Glycine max OX=3847 PE=2 SV=1 && PF06955:Xyloglucan endo-transglycosylase (XET) C-terminus|PF00722:Glycosyl hydrolases family 16	GRAS
Soltu.DM.05G001830	200.292	244.733	266.433	122.329	110.155	83.7077	237.153	105.397	1.16877	1.04028e-07	1.38023e-06	Soltu.DM.05G001830	chr05	1385372	1390036	+	210	protein_coding	- && - && -	-
Soltu.DM.01G032970	28.9081	42.5212	19.4162	0	0	0	30.2818	0	7.43383	1.04108e-07	1.38054e-06	Soltu.DM.01G032970	chr01	72781388	72783060	+	1493	protein_coding	- && sp|O23880|13S2_FAGES 13S globulin seed storage protein 2 OS=Fagopyrum esculentum OX=3617 GN=FA18 PE=2 SV=1 && PF00190:Cupin	-
Soltu.DM.10G020910	21.6811	17.9534	15.1015	66.5612	83.1168	93.3292	18.2453	81.0024	-2.14849	1.04765e-07	1.38773e-06	Soltu.DM.10G020910	chr10	52795523	52798053	+	1703	protein_coding	- && sp|Q9SJL0|U86A1_ARATH UDP-glycosyltransferase 86A1 OS=Arabidopsis thaliana OX=3702 GN=UGT86A1 PE=2 SV=1 && PF00201:UDP-glucoronosyl and UDP-glucosyl transferase	CO-like
Soltu.DM.03G011490	32.0054	18.8983	22.6522	76.4554	159.224	83.7077	24.5187	106.462	-2.11924	1.05999e-07	1.40179e-06	Soltu.DM.03G011490	chr03	31895849	31902002	-	2142	protein_coding	- && sp|P31425|PAL1_SOLTU Phenylalanine ammonia-lyase 1 OS=Solanum tuberosum OX=4113 GN=PAL-1 PE=3 SV=1 && PF00221:Aromatic amino acid lyase	-
Soltu.DM.09G009290	50.5892	88.8221	89.5302	14.3916	16.0225	15.3945	76.3138	15.2695	2.32273	1.07475e-07	1.41899e-06	Soltu.DM.09G009290	chr09	11065856	11068957	-	3000	protein_coding	- && sp|C0LGP9|IMK3_ARATH Probable leucine-rich repeat receptor-like protein kinase IMK3 OS=Arabidopsis thaliana OX=3702 GN=IMK3 PE=1 SV=1 && PF00069:Protein kinase domain|PF13855:Leucine rich repeat	S1Fa-like
Soltu.DM.12G025560	43.3622	72.7585	56.0912	8.09528	8.01126	0	57.404	5.36885	3.41616	1.10871e-07	1.46143e-06	Soltu.DM.12G025560	chr12	55544815	55548618	+	1945	protein_coding	- && - && PF06219:Protein of unknown function (DUF1005)	M-type_MADS
Soltu.DM.01G036170	380.968	441.276	517.765	257.25	251.353	152.983	446.67	220.529	1.01748	1.10955e-07	1.46175e-06	Soltu.DM.01G036170	chr01	75691035	75697419	+	2386	protein_coding	- && sp|Q23892|GLUA_DICDI Lysosomal beta glucosidase OS=Dictyostelium discoideum OX=44689 GN=gluA PE=1 SV=2 && PF00933:Glycosyl hydrolase family 3 N terminal domain|PF01915:Glycosyl hydrolase family 3 C-terminal domain	C2H2
Soltu.DM.08G005030	120.795	144.572	155.33	53.0691	37.0521	56.7673	140.232	48.9628	1.5157	1.1587e-07	1.52154e-06	Soltu.DM.08G005030	chr08	6309857	6311342	-	1486	protein_coding	- && sp|Q9MAN1|NGA3_ARATH B3 domain-containing transcription factor NGA3 OS=Arabidopsis thaliana OX=3702 GN=NGA3 PE=1 SV=1 && PF02362:B3 DNA binding domain	B3
Soltu.DM.08G026820	249.849	318.437	307.423	97.1434	163.229	142.399	291.903	134.257	1.1235	1.16598e-07	1.53028e-06	Soltu.DM.08G026820	chr08	56307669	56312018	-	1982	protein_coding	- && sp|P54873|HMCS_ARATH Hydroxymethylglutaryl-CoA synthase OS=Arabidopsis thaliana OX=3702 GN=HMGS PE=1 SV=2 && PF01154:Hydroxymethylglutaryl-coenzyme A synthase N terminal|PF08540:Hydroxymethylglutaryl-coenzyme A synthase C terminal	TCP
Soltu.DM.01G046560	7.22703	20.7881	5.39339	71.958	91.1281	58.6916	11.1362	73.9259	-2.7116	1.17156e-07	1.53677e-06	Soltu.DM.01G046560	chr01	84064705	84066004	+	1300	protein_coding	- && sp|Q96289|ZAT10_ARATH Zinc finger protein ZAT10 OS=Arabidopsis thaliana OX=3702 GN=ZAT10 PE=2 SV=1 && PF13912:C2H2-type zinc finger	C2H2
Soltu.DM.02G023620	303.535	265.521	313.895	176.297	125.176	134.702	294.317	145.392	1.01443	1.17365e-07	1.53868e-06	Soltu.DM.02G023620	chr02	37071393	37077974	-	4593	protein_coding	- && sp|Q9SXL4|AHK1_ARATH Histidine kinase 1 OS=Arabidopsis thaliana OX=3702 GN=AHK1 PE=1 SV=2 && PF00512:His Kinase A (phospho-acceptor) domain|PF00072:Response regulator receiver domain|PF02518:Histidine kinase-, DNA gyrase B-, and HSP90-like ATPase	WOX
Soltu.DM.01G021960	47.4919	29.2924	50.6978	0	0	3.84863	42.4941	1.28288	5.05857	1.18389e-07	1.55043e-06	Soltu.DM.01G021960	chr01	59765238	59765857	-	620	protein_coding	- && sp|Q9LGE3|FLP1_ORYSJ Flowering-promoting factor 1-like protein 1 OS=Oryza sativa subsp. japonica OX=39947 GN=RAA1 PE=1 SV=1 && -	-
Soltu.DM.04G020570	34.0703	22.678	50.6978	99.8418	149.21	127.005	35.8154	125.352	-1.81361	1.1856e-07	1.55183e-06	Soltu.DM.04G020570	chr04	47445500	47452203	-	294	protein_coding	- && sp|P25076|CY11_SOLTU Cytochrome c1-1, heme protein, mitochondrial OS=Solanum tuberosum OX=4113 GN=CYCL PE=2 SV=1 && -	-
Soltu.DM.09G027450	197.195	253.237	216.814	96.2439	73.1028	117.383	222.415	95.5766	1.21817	1.22556e-07	1.60241e-06	Soltu.DM.09G027450	chr09	63443517	63449406	+	1565	protein_coding	- && sp|Q8RYE9|GPPL3_ARATH Haloacid dehalogenase-like hydrolase domain-containing protein At2g33255 OS=Arabidopsis thaliana OX=3702 GN=At2g33255 PE=1 SV=1 && PF13419:Haloacid dehalogenase-like hydrolase	-
Soltu.DM.01G047000	341.735	235.284	282.614	136.72	154.217	122.194	286.544	137.71	1.05677	1.26233e-07	1.64693e-06	Soltu.DM.01G047000	chr01	84433916	84437499	+	2816	protein_coding	- && sp|Q94C77|RPKL_ARATH Receptor protein kinase-like protein At4g34220 OS=Arabidopsis thaliana OX=3702 GN=At4g34220 PE=2 SV=1 && PF00069:Protein kinase domain|PF08263:Leucine rich repeat N-terminal domain	S1Fa-like
Soltu.DM.03G022470	157.962	82.2077	114.34	42.2754	26.0366	27.9026	118.17	32.0715	1.87618	1.31847e-07	1.71556e-06	Soltu.DM.03G022470	chr03	47262684	47266723	+	801	protein_coding	- && sp|Q9XHS0|RS12_HORVU 40S ribosomal protein S12 OS=Hordeum vulgare OX=4513 GN=RPS12 PE=2 SV=1 && PF01248:Ribosomal protein L7Ae/L30e/S12e/Gadd45 family	LBD
Soltu.DM.10G022710	19.6162	27.4026	36.675	84.5507	113.159	110.648	27.8979	102.786	-1.88309	1.35099e-07	1.75506e-06	Soltu.DM.10G022710	chr10	54817393	54819972	+	1408	protein_coding	- && sp|K7X479|CPT5_SOLLC Dehydrodolichyl diphosphate synthase CPT5, chloroplastic OS=Solanum lycopersicum OX=4081 GN=CPT5 PE=1 SV=1 && PF01255:Putative undecaprenyl diphosphate synthase	-
Soltu.DM.12G027170	205.454	131.343	204.949	497.41	384.541	295.382	180.582	392.444	-1.12288	1.36903e-07	1.77754e-06	Soltu.DM.12G027170	chr12	57237738	57238784	-	1047	protein_coding	- && - && -	bHLH
Soltu.DM.10G019110	103.243	93.5467	168.274	43.1748	19.0267	32.7133	121.688	31.6383	1.93632	1.38174e-07	1.79212e-06	Soltu.DM.10G019110	chr10	50380690	50385009	+	1929	protein_coding	- && sp|Q9SR86|AGT23_ARATH Alanine--glyoxylate aminotransferase 2 homolog 3, mitochondrial OS=Arabidopsis thaliana OX=3702 GN=At3g08860 PE=2 SV=1 && PF00202:Aminotransferase class-III	TCP
Soltu.DM.03G016740	230.233	179.534	169.352	78.2544	48.0676	92.3671	193.04	72.8963	1.40282	1.44736e-07	1.87224e-06	Soltu.DM.03G016740	chr03	41106726	41107853	-	1128	protein_coding	- && sp|Q9M0L0|DRE1A_ARATH Dehydration-responsive element-binding protein 1A OS=Arabidopsis thaliana OX=3702 GN=DREB1A PE=1 SV=2 && PF00847:AP2 domain	ERF
novel.887	13.4216	24.5678	10.7868	74.6565	82.1154	78.8969	16.2587	78.5563	-2.261	1.48489e-07	1.91874e-06	-	chr04	1336397	1344528	-	330	-	- && - && -	-
Soltu.DM.07G003030	49.5568	23.6229	30.203	99.8418	136.191	122.194	34.4609	119.409	-1.79532	1.50124e-07	1.93745e-06	Soltu.DM.07G003030	chr07	3397418	3399296	-	1879	protein_coding	- && - && -	-
Soltu.DM.09G006440	68.1406	34.9619	43.1471	7.1958	0	1.92431	48.7499	3.04004	3.96781	1.50157e-07	1.93745e-06	Soltu.DM.09G006440	chr09	6128140	6133234	+	2478	protein_coding	- && sp|Q9ZQC5|ICR2_ARATH Interactor of constitutive active ROPs 2, chloroplastic OS=Arabidopsis thaliana OX=3702 GN=ICR2 PE=1 SV=1 && -	NF-YB
Soltu.DM.02G016980	80.5298	65.1992	87.3729	190.689	182.256	172.226	77.7006	181.724	-1.22883	1.5184e-07	1.95786e-06	Soltu.DM.02G016980	chr02	31466553	31467449	-	897	protein_coding	- && sp|Q9FN29|ATB52_ARATH Homeobox-leucine zipper protein ATHB-52 OS=Arabidopsis thaliana OX=3702 GN=ATHB-52 PE=2 SV=1 && PF00046:Homeodomain	HD-ZIP
Soltu.DM.06G033310	220.941	205.992	253.489	112.434	86.1211	114.497	226.807	104.351	1.11755	1.57868e-07	2.03451e-06	Soltu.DM.06G033310	chr06	57669507	57674568	-	1881	protein_coding	- && sp|P37890|CBP1_ORYSJ Serine carboxypeptidase 1 OS=Oryza sativa subsp. japonica OX=39947 GN=CBP1 PE=2 SV=1 && PF00450:Serine carboxypeptidase	bHLH
Soltu.DM.07G006410	61.946	71.8136	36.675	0	10.0141	4.81079	56.8115	4.94162	3.54904	1.64683e-07	2.11784e-06	Soltu.DM.07G006410	chr07	9419118	9422997	-	1369	protein_coding	- && sp|Q40134|RAD51_SOLLC DNA repair protein RAD51 homolog OS=Solanum lycopersicum OX=4081 GN=RAD51 PE=2 SV=1 && PF14520:Helix-hairpin-helix domain|PF08423:Rad51	Trihelix
Soltu.DM.03G009410	144.541	184.259	139.149	58.4659	37.0521	69.2753	155.983	54.9311	1.50464	1.66843e-07	2.14335e-06	Soltu.DM.03G009410	chr03	24610274	24612255	+	1038	protein_coding	- && sp|Q9ZUN5|TET2_ARATH Tetraspanin-2 OS=Arabidopsis thaliana OX=3702 GN=TET2 PE=2 SV=1 && PF00335:Tetraspanin family	-
Soltu.DM.12G027340	109.438	139.848	104.632	30.5822	49.069	25.9782	117.972	35.2098	1.74922	1.69528e-07	2.17668e-06	Soltu.DM.12G027340	chr12	57359611	57364581	+	2541	protein_coding	- && sp|Q7VG78|GUAA_HELHP Probable GMP synthase [glutamine-hydrolyzing] OS=Helicobacter hepaticus (strain ATCC 51449 / 3B1) OX=235279 GN=guaA PE=3 SV=1 && PF03352:Methyladenine glycosylase	-
Soltu.DM.09G026960	10.3243	9.44916	0	61.1643	63.0887	55.8051	6.59116	60.0194	-3.1689	1.88987e-07	2.41249e-06	Soltu.DM.09G026960	chr09	63033566	63043318	-	2895	protein_coding	- && sp|Q8S403|PHO1_ARATH Phosphate transporter PHO1 OS=Arabidopsis thaliana OX=3702 GN=PHO1 PE=1 SV=1 && PF03105:SPX domain|PF03124:EXS family	NAC
Soltu.DM.03G027800	193.065	196.542	300.951	114.233	66.0929	93.3292	230.186	91.2185	1.33132	1.90016e-07	2.42436e-06	Soltu.DM.03G027800	chr03	52419729	52425417	+	2093	protein_coding	- && sp|Q9SXC9|MNS5_ARATH Alpha-mannosidase I MNS5 OS=Arabidopsis thaliana OX=3702 GN=MNS5 PE=1 SV=1 && PF01532:Glycosyl hydrolase family 47	-
Soltu.DM.01G042250	10.3243	6.61441	3.23603	39.5769	40.0563	106.799	6.72493	62.1442	-3.20315	1.91004e-07	2.43568e-06	Soltu.DM.01G042250	chr01	80618254	80625582	+	1788	protein_coding	- && sp|Q9FT92|Y5843_ARATH Uncharacterized protein At5g08430 OS=Arabidopsis thaliana OX=3702 GN=At5g08430 PE=1 SV=2 && PF02201:SWIB/MDM2 domain|PF03126:Plus-3 domain	C3H
Soltu.DM.03G030050	17.5514	27.4026	47.4618	115.133	115.162	108.724	30.8052	113.006	-1.88023	1.95963e-07	2.49629e-06	Soltu.DM.03G030050	chr03	54404951	54406292	-	1231	protein_coding	- && - && PF01485:IBR domain, a half RING-finger domain	bHLH
Soltu.DM.01G034560	258.108	253.237	269.669	144.816	105.148	136.626	260.338	128.863	1.01234	2.01236e-07	2.55943e-06	Soltu.DM.01G034560	chr01	74101585	74105284	-	1525	protein_coding	- && sp|Q9M153|GDL61_ARATH GDSL esterase/lipase At4g01130 OS=Arabidopsis thaliana OX=3702 GN=At4g01130 PE=2 SV=1 && PF00657:GDSL-like Lipase/Acylhydrolase	B3
Soltu.DM.05G004300	10.3243	23.6229	60.4059	0	0	0	31.4511	0	7.48462	2.08548e-07	2.65104e-06	Soltu.DM.05G004300	chr05	3706333	3710614	+	978	protein_coding	- && sp|Q54EH6|PSF3_DICDI Probable DNA replication complex GINS protein PSF3 OS=Dictyostelium discoideum OX=44689 GN=gins3 PE=3 SV=1 && PF05916:GINS complex protein	-
Soltu.DM.04G002770	24.7784	13.2288	26.9669	133.122	63.0887	92.3671	21.6581	96.1927	-2.15993	2.11151e-07	2.68272e-06	Soltu.DM.04G002770	chr04	3059242	3060244	+	789	protein_coding	- && sp|P85524|KIRO_ACTDE Kirola OS=Actinidia deliciosa OX=3627 PE=1 SV=1 && PF00407:Pathogenesis-related protein Bet v I family	-
Soltu.DM.11G023020	209.584	119.059	155.33	407.462	303.427	315.588	161.324	342.159	-1.08739	2.14596e-07	2.72222e-06	Soltu.DM.11G023020	chr11	43092032	43093064	-	1033	protein_coding	- && - && PF04520:Senescence regulator	-
Soltu.DM.02G007410	36.1352	54.8051	71.1927	191.588	106.149	210.712	54.0443	169.483	-1.65137	2.23892e-07	2.83273e-06	Soltu.DM.02G007410	chr02	21568009	21569507	+	1499	protein_coding	- && - && -	-
Soltu.DM.01G000030	195.13	145.517	217.893	41.3759	48.0676	96.2157	186.18	61.8864	1.58921	2.28053e-07	2.87938e-06	Soltu.DM.01G000030	chr01	483611	488230	+	1906	protein_coding	- && sp|Q07346|DCE_PETHY Glutamate decarboxylase OS=Petunia hybrida OX=4102 GN=GAD PE=1 SV=1 && PF00282:Pyridoxal-dependent decarboxylase conserved domain	GeBP
Soltu.DM.04G003640	13.4216	17.0085	12.9441	107.937	61.0859	55.8051	14.4581	74.9427	-2.37197	2.33742e-07	2.94814e-06	Soltu.DM.04G003640	chr04	4069078	4075249	-	4445	protein_coding	- && sp|Q5MLE9|TM2NV_SOLLC ToMV resistant protein Tm-2 netted virescent OS=Solanum lycopersicum OX=4081 GN=Tm-2nv PE=1 SV=1 && PF00931:NB-ARC domain	C3H
Soltu.DM.08G012590	61.946	33.0721	25.8883	137.62	107.151	167.415	40.3021	137.395	-1.76977	2.38132e-07	2.99883e-06	Soltu.DM.08G012590	chr08	37941056	37942820	+	1677	protein_coding	- && - && PF13962:Domain of unknown function|PF12796:Ankyrin repeats (3 copies)	C3H
Soltu.DM.09G021440	39.2325	50.0805	36.675	123.228	134.189	110.648	41.996	122.688	-1.54283	2.39393e-07	3.01315e-06	Soltu.DM.09G021440	chr09	56688167	56690303	+	1617	protein_coding	- && sp|Q94C59|PATL4_ARATH Patellin-4 OS=Arabidopsis thaliana OX=3702 GN=PATL4 PE=1 SV=2 && PF00650:CRAL/TRIO domain	DBB
Soltu.DM.12G000500	103.243	116.225	192.005	37.778	55.0774	29.8269	137.158	40.8941	1.74675	2.42654e-07	3.05261e-06	Soltu.DM.12G000500	chr12	584701	591511	-	4413	protein_coding	- && sp|Q76CU2|PDR1_TOBAC Pleiotropic drug resistance protein 1 OS=Nicotiana tabacum OX=4097 GN=PDR1 PE=2 SV=1 && PF00005:ABC transporter|PF08370:Plant PDR ABC transporter associated|PF14510:ABC-transporter N-terminal|PF01061:ABC-2 type transporter	MYB_related
Soltu.DM.12G007470	51.6217	41.5763	39.9111	131.323	103.145	155.869	44.3697	130.113	-1.55283	2.44745e-07	3.07573e-06	Soltu.DM.12G007470	chr12	6345744	6347530	+	1187	protein_coding	- && sp|Q9LVB8|CXE20_ARATH Probable carboxylesterase 120 OS=Arabidopsis thaliana OX=3702 GN=CXE20 PE=2 SV=1 && PF07859:alpha/beta hydrolase fold	GRAS
Soltu.DM.03G002330	13.4216	48.1907	64.7207	156.509	135.19	193.394	42.111	161.697	-1.94236	2.487e-07	3.12059e-06	Soltu.DM.03G002330	chr03	2243072	2249055	+	1808	protein_coding	- && sp|Q9FL69|AGD5_ARATH ADP-ribosylation factor GTPase-activating protein AGD5 OS=Arabidopsis thaliana OX=3702 GN=AGD5 PE=1 SV=1 && PF01412:Putative GTPase activating protein for Arf	G2-like
Soltu.DM.06G034080	114.6	119.059	186.611	47.6722	43.0605	52.9186	140.09	47.8838	1.54656	2.51014e-07	3.14798e-06	Soltu.DM.06G034080	chr06	58211420	58211804	-	237	protein_coding	- && - && -	-
Soltu.DM.10G018870	2.06487	0.944916	0	62.0638	34.0479	27.9026	1.00326	41.3381	-5.352	2.54029e-07	3.18251e-06	Soltu.DM.10G018870	chr10	50016844	50017775	+	306	protein_coding	- && sp|P93224|NLTP2_SOLLC Non-specific lipid-transfer protein 2 OS=Solanum lycopersicum OX=4081 GN=LE16 PE=2 SV=1 && -	ARF
Soltu.DM.06G011440	247.784	188.983	141.307	409.261	333.469	414.69	192.691	385.807	-1.00111	2.54565e-07	3.18757e-06	Soltu.DM.06G011440	chr06	34670180	34673895	+	2450	protein_coding	- && sp|Q9SG96|ATL72_ARATH RING-H2 finger protein ATL72 OS=Arabidopsis thaliana OX=3702 GN=ATL72 PE=2 SV=1 && PF13639:Ring finger domain	C3H
Soltu.DM.10G007840	60.9136	46.3009	57.1699	6.29633	10.0141	8.65941	54.7948	8.32327	2.72335	2.61512e-07	3.27119e-06	Soltu.DM.10G007840	chr10	10735788	10741193	+	2512	protein_coding	- && sp|Q9SUA3|D6KL1_ARATH Serine/threonine-protein kinase D6PKL1 OS=Arabidopsis thaliana OX=3702 GN=D6PKL1 PE=1 SV=1 && PF00069:Protein kinase domain	bZIP
Soltu.DM.06G003520	262.238	268.356	296.636	131.323	160.225	85.632	275.743	125.727	1.13354	2.65826e-07	3.32002e-06	Soltu.DM.06G003520	chr06	4230378	4231102	+	464	protein_coding	- && - && PF06521:PAR1 protein	-
Soltu.DM.02G032570	209.584	255.127	237.309	123.228	116.163	77.9347	234.007	105.775	1.1452	2.67313e-07	3.33687e-06	Soltu.DM.02G032570	chr02	44287134	44288722	-	1589	protein_coding	- && sp|Q9FL16|PER63_ARATH Peroxidase 63 OS=Arabidopsis thaliana OX=3702 GN=PER63 PE=2 SV=1 && PF00141:Peroxidase	FAR1
Soltu.DM.10G018830	123.892	113.39	154.251	35.0795	58.0817	37.5241	130.511	43.5618	1.58554	2.71179e-07	3.38165e-06	Soltu.DM.10G018830	chr10	49962333	49963360	-	688	protein_coding	- && sp|O24038|NLTP2_SOLPN Non-specific lipid-transfer protein 2 OS=Solanum pennellii OX=28526 GN=LTP2 PE=3 SV=1 && PF00234:Protease inhibitor/seed storage/LTP family	ARF
Soltu.DM.11G020490	85.692	98.2712	83.0582	14.3916	29.0408	25.0161	89.0071	22.8162	1.97054	2.79138e-07	3.47554e-06	Soltu.DM.11G020490	chr11	40424399	40429197	+	1601	protein_coding	- && sp|Q9SN95|UXS5_ARATH UDP-glucuronic acid decarboxylase 5 OS=Arabidopsis thaliana OX=3702 GN=UXS5 PE=2 SV=1 && PF16363:GDP-mannose 4,6 dehydratase	B3
Soltu.DM.04G012130	70.2055	34.9619	62.5633	180.795	199.28	118.345	55.9102	166.14	-1.57562	2.79447e-07	3.47761e-06	Soltu.DM.04G012130	chr04	13517286	13519178	+	1085	protein_coding	- && sp|Q55EX9|Y8948_DICDI Putative methyltransferase DDB_G0268948 OS=Dictyostelium discoideum OX=44689 GN=DDB_G0268948 PE=1 SV=2 && -	-
Soltu.DM.12G001750	155.897	154.966	239.466	408.362	302.425	402.182	183.443	370.99	-1.01913	2.83418e-07	3.52473e-06	Soltu.DM.12G001750	chr12	1462681	1466804	-	1383	protein_coding	- && sp|F4HWQ8|CVIF1_ARATH Cell wall / vacuolar inhibitor of fructosidase 1 OS=Arabidopsis thaliana OX=3702 GN=C/VIF1 PE=1 SV=1 && PF04043:Plant invertase/pectin methylesterase inhibitor	LSD
Soltu.DM.05G026820	122.86	182.369	181.218	35.979	75.1056	55.8051	162.149	55.6299	1.54806	2.83524e-07	3.52473e-06	Soltu.DM.05G026820	chr05	54811963	54816903	-	1619	protein_coding	- && sp|Q9SV30|GATA8_ARATH GATA transcription factor 8 OS=Arabidopsis thaliana OX=3702 GN=GATA8 PE=1 SV=1 && PF00320:GATA zinc finger	GATA
Soltu.DM.11G009620	26.8433	36.8517	18.3375	0	0	0	27.3442	0	7.28637	2.8536e-07	3.54392e-06	Soltu.DM.11G009620	chr11	9315713	9320276	-	2036	protein_coding	- && sp|Q9C6Y3|CCA11_ARATH Cyclin-A1-1 OS=Arabidopsis thaliana OX=3702 GN=CYCA1-1 PE=1 SV=1 && PF02984:Cyclin, C-terminal domain|PF00134:Cyclin, N-terminal domain	M-type_MADS
Soltu.DM.03G003110	257.076	215.441	213.578	116.932	116.163	77.9347	228.698	103.677	1.1408	2.90011e-07	3.59617e-06	Soltu.DM.03G003110	chr03	2980242	2984433	-	2356	protein_coding	- && sp|M4IQQ5|CCL4_HUMLU 2-methylpropanoate--CoA ligase CCL4 OS=Humulus lupulus OX=3486 GN=CCL4 PE=1 SV=1 && PF13193:AMP-binding enzyme C-terminal domain|PF00501:AMP-binding enzyme	NAC
Soltu.DM.02G033230	73.3028	63.3094	84.1368	14.3916	21.0296	5.77294	73.583	13.7314	2.4242	2.90747e-07	3.60346e-06	Soltu.DM.02G033230	chr02	44798199	44801571	+	2649	protein_coding	- && sp|Q9FND9|RFS5_ARATH Probable galactinol--sucrose galactosyltransferase 5 OS=Arabidopsis thaliana OX=3702 GN=RFS5 PE=1 SV=1 && PF05691:Raffinose synthase or seed imbibition protein Sip1	-
Soltu.DM.10G004810	676.244	611.36	554.44	253.652	114.16	127.967	614.015	165.26	1.89224	2.91485e-07	3.61076e-06	Soltu.DM.10G004810	chr10	4175285	4176091	+	807	protein_coding	- && sp|P59226|H32_ARATH Histone H3.2 OS=Arabidopsis thaliana OX=3702 GN=HTR2 PE=1 SV=2 && PF00125:Core histone H2A/H2B/H3/H4	B3
Soltu.DM.11G003850	365.481	372.297	323.603	114.233	232.327	141.437	353.794	162.666	1.12425	2.9965e-07	3.70812e-06	Soltu.DM.11G003850	chr11	3785949	3794214	-	1955	protein_coding	- && sp|Q93YZ7|ILVH2_ARATH Acetolactate synthase small subunit 2, chloroplastic OS=Arabidopsis thaliana OX=3702 GN=At2g31810 PE=1 SV=1 && PF13710:ACT domain|PF01842:ACT domain|PF10369:Small subunit of acetolactate synthase	-
Soltu.DM.04G031990	29.9406	27.4026	61.4846	122.329	128.18	137.588	39.6092	129.366	-1.71452	3.01321e-07	3.72499e-06	Soltu.DM.04G031990	chr04	63623989	63627511	-	3170	protein_coding	- && sp|O81832|Y4729_ARATH G-type lectin S-receptor-like serine/threonine-protein kinase At4g27290 OS=Arabidopsis thaliana OX=3702 GN=At4g27290 PE=3 SV=4 && PF08276:PAN-like domain|PF00954:S-locus glycoprotein domain|PF01453:D-mannose binding lectin|PF077	Nin-like
Soltu.DM.02G031830	16.5189	48.1907	60.4059	0	0	0.962157	41.7052	0.320719	6.93162	3.01558e-07	3.72603e-06	Soltu.DM.02G031830	chr02	43830871	43832354	+	279	protein_coding	- && sp|Q9FLE9|PRE1_ARATH Transcription factor PRE1 OS=Arabidopsis thaliana OX=3702 GN=PRE1 PE=1 SV=1 && -	bHLH
Soltu.DM.09G024970	186.87	196.542	163.959	65.6617	94.1323	75.0482	182.457	78.2808	1.22412	3.1568e-07	3.89258e-06	Soltu.DM.09G024970	chr09	60916762	60920623	+	2265	protein_coding	- && sp|Q8W4K5|VAB_ARATH VAN3-binding protein OS=Arabidopsis thaliana OX=3702 GN=VAB PE=1 SV=1 && PF08458:Plant pleckstrin homology-like region|PF05703:Auxin canalisation	GRAS
Soltu.DM.02G017570	114.6	113.39	117.576	29.6827	47.0662	38.4863	115.189	38.4117	1.58797	3.18797e-07	3.92903e-06	Soltu.DM.02G017570	chr02	32063393	32064848	+	1210	protein_coding	- && - && PF04720:PDDEXK-like family of unknown function	-
Soltu.DM.09G009510	74.3352	70.8687	103.553	18.889	25.0352	17.3188	82.919	20.4143	2.02309	3.20538e-07	3.94648e-06	Soltu.DM.09G009510	chr09	11692998	11694388	+	1230	protein_coding	- && sp|Q6RYA0|SABP2_TOBAC Salicylic acid-binding protein 2 OS=Nicotiana tabacum OX=4097 GN=SABP2 PE=1 SV=1 && PF12697:Alpha/beta hydrolase family	C2H2
Soltu.DM.02G007600	101.178	77.4831	67.9567	11.6932	8.01126	27.9026	82.2061	15.869	2.37277	3.21531e-07	3.95669e-06	Soltu.DM.02G007600	chr02	21807929	21810621	-	2050	protein_coding	- && sp|Q42381|HLS1_ARATH Probable N-acetyltransferase HLS1 OS=Arabidopsis thaliana OX=3702 GN=HLS1 PE=1 SV=1 && PF00583:Acetyltransferase (GNAT) family	-
Soltu.DM.08G000870	59.8811	51.9704	65.7993	187.091	125.176	151.059	59.2169	154.442	-1.38655	3.23501e-07	3.97891e-06	Soltu.DM.08G000870	chr08	1405770	1410249	+	3302	protein_coding	- && sp|O81825|DRL28_ARATH Probable disease resistance protein At4g27220 OS=Arabidopsis thaliana OX=3702 GN=At4g27220 PE=2 SV=1 && PF13855:Leucine rich repeat|PF00931:NB-ARC domain	WRKY
Soltu.DM.11G007290	212.681	189.928	173.667	89.0481	94.1323	76.9726	192.092	86.7177	1.14788	3.28869e-07	4.03267e-06	Soltu.DM.11G007290	chr11	6988041	6996742	+	1488	protein_coding	- && sp|Q8H1S0|MIOX4_ARATH Inositol oxygenase 4 OS=Arabidopsis thaliana OX=3702 GN=MIOX4 PE=2 SV=1 && PF05153:Myo-inositol oxygenase|PF00293:NUDIX domain	C3H
Soltu.DM.03G030890	122.86	199.377	121.891	264.446	389.548	316.55	148.042	323.514	-1.12354	3.32007e-07	4.06704e-06	Soltu.DM.03G030890	chr03	55211618	55219348	-	3046	protein_coding	- && sp|F4JTJ2|EREL1_ARATH PX domain-containing protein EREL1 OS=Arabidopsis thaliana OX=3702 GN=EREL1 PE=2 SV=1 && -	-
Soltu.DM.06G034470	181.708	215.441	231.916	80.0533	100.141	106.799	209.688	95.6645	1.13363	3.36938e-07	4.12328e-06	Soltu.DM.06G034470	chr06	58514449	58519061	+	2228	protein_coding	- && sp|Q8W104|FBL17_ARATH F-box/LRR-repeat protein 17 OS=Arabidopsis thaliana OX=3702 GN=FBL17 PE=1 SV=1 && -	-
Soltu.DM.03G028350	99.1136	68.9789	67.9567	187.99	173.244	191.469	78.683	184.234	-1.22831	3.38781e-07	4.14375e-06	Soltu.DM.03G028350	chr03	52994565	52995872	+	1308	protein_coding	- && - && PF07816:Protein of unknown function (DUF1645)	-
Soltu.DM.02G028200	184.806	190.873	215.736	74.6565	106.149	82.7455	197.138	87.8504	1.16796	3.41394e-07	4.17151e-06	Soltu.DM.02G028200	chr02	40899781	40903331	+	2755	protein_coding	- && sp|C0LGS3|Y4372_ARATH Probable LRR receptor-like serine/threonine-protein kinase At4g37250 OS=Arabidopsis thaliana OX=3702 GN=At4g37250 PE=1 SV=1 && PF08263:Leucine rich repeat N-terminal domain|PF00069:Protein kinase domain|PF13855:Leucine rich repe	S1Fa-like
Soltu.DM.08G024240	26.8433	17.0085	23.7309	69.2596	103.145	90.4428	22.5276	87.6158	-1.96246	3.69081e-07	4.49623e-06	Soltu.DM.08G024240	chr08	53762073	53762799	+	366	protein_coding	- && - && -	-
Soltu.DM.04G037640	24.7784	31.1822	22.6522	0	0	0	26.2043	0	7.22412	3.73915e-07	4.55283e-06	Soltu.DM.04G037640	chr04	68526332	68529514	-	1974	protein_coding	- && sp|Q9SFW6|CCB24_ARATH Cyclin-B2-4 OS=Arabidopsis thaliana OX=3702 GN=CYCB2-4 PE=2 SV=2 && PF00134:Cyclin, N-terminal domain	B3
Soltu.DM.10G022870	28.9081	13.2288	24.8096	89.0481	106.149	74.0861	22.3155	89.7611	-2.01447	3.88012e-07	4.71265e-06	Soltu.DM.10G022870	chr10	54944400	54945446	-	1047	protein_coding	- && sp|Q9SR77|HBPL1_ARATH Heme-binding-like protein At3g10130, chloroplastic OS=Arabidopsis thaliana OX=3702 GN=At3g10130 PE=1 SV=1 && PF04832:SOUL heme-binding protein	-
Soltu.DM.09G002960	10.3243	9.44916	5.39339	60.2649	48.0676	56.7673	8.38896	55.0332	-2.70831	3.88287e-07	4.71364e-06	Soltu.DM.09G002960	chr09	2363950	2366927	-	2045	protein_coding	- && sp|Q84MB3|ACCH1_ARATH 1-aminocyclopropane-1-carboxylate oxidase homolog 1 OS=Arabidopsis thaliana OX=3702 GN=At1g06620 PE=2 SV=1 && PF03171:2OG-Fe(II) oxygenase superfamily|PF14226:non-haem dioxygenase in morphine synthesis N-terminal	B3
Soltu.DM.09G004250	263.27	198.432	224.365	112.434	118.166	74.0861	228.689	101.562	1.17034	3.98531e-07	4.82834e-06	Soltu.DM.09G004250	chr09	3720143	3728120	-	1580	protein_coding	- && sp|Q9LDR4|ERG24_ARATH Delta(14)-sterol reductase OS=Arabidopsis thaliana OX=3702 GN=FK PE=1 SV=2 && PF01222:Ergosterol biosynthesis ERG4/ERG24 family	-
Soltu.DM.03G030260	232.297	346.784	389.403	183.493	142.2	105.837	322.828	143.843	1.16465	4.03955e-07	4.88917e-06	Soltu.DM.03G030260	chr03	54564823	54566205	+	1383	protein_coding	- && sp|Q9SWI1|PKS1_ARATH Protein PHYTOCHROME KINASE SUBSTRATE 1 OS=Arabidopsis thaliana OX=3702 GN=PKS1 PE=1 SV=2 && -	-
Soltu.DM.09G017160	100.146	166.305	104.632	51.2701	29.0408	19.2431	123.694	33.1847	1.89467	4.12245e-07	4.98452e-06	Soltu.DM.09G017160	chr09	48595338	48597134	-	1797	protein_coding	- && sp|Q43716|UFOG_PETHY Anthocyanidin-3-O-glucoside rhamnosyltransferase OS=Petunia hybrida OX=4102 GN=RT PE=2 SV=1 && PF00201:UDP-glucoronosyl and UDP-glucosyl transferase	CO-like
Soltu.DM.03G001430	23.746	14.1737	16.1802	62.9633	148.208	59.6537	18.0333	90.2751	-2.32405	4.15397e-07	5.01514e-06	Soltu.DM.03G001430	chr03	1356774	1358969	+	675	protein_coding	- && - && PF08263:Leucine rich repeat N-terminal domain	ERF
Soltu.DM.09G002310	29.9406	17.0085	19.4162	101.641	90.1267	70.2375	22.1217	87.335	-1.9842	4.1855e-07	5.0507e-06	Soltu.DM.09G002310	chr09	1799286	1799981	-	696	protein_coding	- && sp|Q9SLC4|ATL40_ARATH RING-H2 finger protein ATL40 OS=Arabidopsis thaliana OX=3702 GN=ATL40 PE=2 SV=1 && PF13639:Ring finger domain	WOX
Soltu.DM.10G002450	147.638	122.839	121.891	11.6932	42.0591	48.1079	130.789	33.9534	1.9517	4.21308e-07	5.0764e-06	Soltu.DM.10G002450	chr10	1917911	1921693	-	2462	protein_coding	- && sp|Q9LUH2|DTX19_ARATH Protein DETOXIFICATION 19 OS=Arabidopsis thaliana OX=3702 GN=DTX19 PE=2 SV=1 && PF01554:MatE	HD-ZIP
Soltu.DM.05G008990	167.254	143.627	281.535	27.8837	87.1225	62.5402	197.472	59.1821	1.74173	4.28198e-07	5.15387e-06	Soltu.DM.05G008990	chr05	9006391	9008027	-	606	protein_coding	- && - && PF09713:Plant protein 1589 of unknown function (A_thal_3526)	ERF
Soltu.DM.04G021340	116.665	77.4831	101.396	36.8785	17.0239	24.0539	98.5146	25.9855	1.91525	4.41959e-07	5.30941e-06	Soltu.DM.04G021340	chr04	49208375	49212209	-	1300	protein_coding	- && - && PF13266:Protein of unknown function (DUF4057)	-
Soltu.DM.10G005400	91.8866	77.4831	90.6089	31.4816	16.0225	18.281	86.6595	21.9284	1.97531	4.57417e-07	5.48697e-06	Soltu.DM.10G005400	chr10	4931798	4933480	+	1683	protein_coding	- && sp|Q9LNJ3|APF2_ARATH Aspartyl protease family protein 2 OS=Arabidopsis thaliana OX=3702 GN=APF2 PE=2 SV=1 && PF14543:Xylanase inhibitor N-terminal|PF14541:Xylanase inhibitor C-terminal	Trihelix
Soltu.DM.07G002670	241.589	303.318	225.444	153.81	92.1295	95.2535	256.784	113.731	1.17299	4.60982e-07	5.527e-06	Soltu.DM.07G002670	chr07	3039841	3040808	+	243	protein_coding	- && sp|P01075|MCPI_SOLTU Metallocarboxypeptidase inhibitor OS=Solanum tuberosum OX=4113 PE=1 SV=1 && -	-
Soltu.DM.09G005860	203.389	264.576	247.017	135.821	105.148	96.2157	238.328	112.395	1.083	4.66665e-07	5.58961e-06	Soltu.DM.09G005860	chr09	5489241	5490274	-	708	protein_coding	- && sp|Q84RL7|PIP21_MAIZE Aquaporin PIP2-1 OS=Zea mays OX=4577 GN=PIP2-1 PE=1 SV=2 && PF00230:Major intrinsic protein	ERF
Soltu.DM.03G005520	153.833	176.699	184.454	44.0743	53.0746	92.3671	171.662	63.172	1.44372	4.72337e-07	5.65476e-06	Soltu.DM.03G005520	chr03	6702411	6705639	-	1452	protein_coding	- && sp|Q9SZE7|PER51_ARATH Peroxidase 51 OS=Arabidopsis thaliana OX=3702 GN=PER51 PE=2 SV=1 && PF00141:Peroxidase	TCP
Soltu.DM.03G021190	4.12973	10.3941	10.7868	47.6722	52.0732	70.2375	8.43686	56.661	-2.74543	4.7834e-07	5.7238e-06	Soltu.DM.03G021190	chr03	46081280	46081636	+	357	protein_coding	- && - && -	-
Soltu.DM.07G005050	174.481	213.551	243.781	93.5455	91.1281	33.6755	210.604	72.783	1.53187	4.79107e-07	5.73016e-06	Soltu.DM.07G005050	chr07	6658425	6662979	-	1499	protein_coding	- && sp|Q8VXZ0|NUD20_ARATH Nudix hydrolase 20, chloroplastic OS=Arabidopsis thaliana OX=3702 GN=NUDT20 PE=2 SV=1 && PF00293:NUDIX domain|PF15916:Domain of unknown function (DUF4743)	-
Soltu.DM.05G005860	29.9406	26.4576	20.4949	0	0	0	25.631	0	7.19178	4.80186e-07	5.74023e-06	Soltu.DM.05G005860	chr05	5150413	5153585	-	1329	protein_coding	- && sp|Q9ZVH3|ORC6_ARATH Origin of replication complex subunit 6 OS=Arabidopsis thaliana OX=3702 GN=ORC6 PE=1 SV=2 && PF05460:Origin recognition complex subunit 6 (ORC6)	MYB
Soltu.DM.04G023580	30.973	75.5933	75.5074	176.297	149.21	202.053	60.6912	175.853	-1.53392	4.86128e-07	5.79698e-06	Soltu.DM.04G023580	chr04	52778545	52783624	-	1627	protein_coding	- && sp|Q6TPH1|PPA23_ARATH Purple acid phosphatase 23 OS=Arabidopsis thaliana OX=3702 GN=PAP23 PE=1 SV=2 && PF00149:Calcineurin-like phosphoesterase|PF14008:Iron/zinc purple acid phosphatase-like protein C|PF16656:Purple acid Phosphatase, N-terminal domai	C3H
Soltu.DM.09G021710	186.87	162.526	101.396	40.4764	54.076	61.578	150.264	52.0435	1.53285	4.86671e-07	5.80061e-06	Soltu.DM.09G021710	chr09	56941160	56943126	-	1901	protein_coding	- && sp|Q9FKP1|CCX1_ARATH Cation/calcium exchanger 1 OS=Arabidopsis thaliana OX=3702 GN=CCX1 PE=2 SV=1 && PF01699:Sodium/calcium exchanger protein	NF-YC
Soltu.DM.08G014460	96.0163	119.059	140.228	38.6775	19.0267	46.1835	118.435	34.6292	1.77014	4.92714e-07	5.86975e-06	Soltu.DM.08G014460	chr08	41316251	41319172	+	1314	protein_coding	- && sp|P54772|DCHS_SOLLC Histidine decarboxylase OS=Solanum lycopersicum OX=4081 GN=HDC PE=2 SV=1 && PF00282:Pyridoxal-dependent decarboxylase conserved domain	MYB_related
Soltu.DM.11G026410	103.243	103.941	88.4516	36.8785	29.0408	23.0918	98.5452	29.6704	1.72965	4.96838e-07	5.91308e-06	Soltu.DM.11G026410	chr11	46448721	46450399	-	1679	protein_coding	- && sp|Q9LQP8|KCS3_ARATH 3-ketoacyl-CoA synthase 3 OS=Arabidopsis thaliana OX=3702 GN=KCS3 PE=2 SV=3 && PF08541:3-Oxoacyl-[acyl-carrier-protein (ACP)] synthase III C terminal|PF08392:FAE1/Type III polyketide synthase-like protein	bZIP
Soltu.DM.05G003980	44.3946	46.3009	64.7207	7.1958	9.01267	6.7351	51.8054	7.64786	2.76127	5.21171e-07	6.17541e-06	Soltu.DM.05G003980	chr05	3591755	3594936	+	837	protein_coding	- && sp|B9EXZ6|BAT1_ORYSJ Amino-acid permease BAT1 homolog OS=Oryza sativa subsp. japonica OX=39947 GN=BAT1 PE=2 SV=1 && PF13520:Amino acid permease	-
Soltu.DM.11G025870	53.6865	61.4195	69.0354	15.2911	11.0155	5.77294	61.3805	10.6932	2.51536	5.22489e-07	6.18802e-06	Soltu.DM.11G025870	chr11	45800959	45804372	-	1957	protein_coding	- && sp|Q9M1E2|PTR37_ARATH Protein NRT1/ PTR FAMILY 2.7 OS=Arabidopsis thaliana OX=3702 GN=NPF2.7 PE=1 SV=1 && PF00854:POT family	TALE
Soltu.DM.04G034610	90.8541	87.8772	116.497	214.075	246.346	182.81	98.4095	214.41	-1.12534	5.24493e-07	6.20871e-06	Soltu.DM.04G034610	chr04	66059807	66061849	-	1395	protein_coding	- && sp|O49858|C82A3_SOYBN Cytochrome P450 82A3 OS=Glycine max OX=3847 GN=CYP82A3 PE=2 SV=1 && PF00067:Cytochrome P450	B3
Soltu.DM.03G025180	223.006	180.479	108.946	304.922	404.569	387.749	170.81	365.747	-1.09619	5.41189e-07	6.397e-06	Soltu.DM.03G025180	chr03	50394550	50396796	-	2247	protein_coding	- && sp|Q9SKB2|SBIR1_ARATH Leucine-rich repeat receptor-like serine/threonine/tyrosine-protein kinase SOBIR1 OS=Arabidopsis thaliana OX=3702 GN=SOBIR1 PE=1 SV=1 && PF00069:Protein kinase domain|PF13855:Leucine rich repeat	STAT
Soltu.DM.08G014810	172.416	118.114	146.7	52.1696	67.0943	38.4863	145.744	52.5834	1.47127	5.46158e-07	6.44945e-06	Soltu.DM.08G014810	chr08	41931615	41936139	+	3235	protein_coding	- && sp|O82318|SKM1_ARATH Leucine-rich repeat receptor-like serine/threonine-protein kinase SKM1 OS=Arabidopsis thaliana OX=3702 GN=SKM1 PE=1 SV=1 && PF13855:Leucine rich repeat|PF08263:Leucine rich repeat N-terminal domain|PF00069:Protein kinase domain	STAT
Soltu.DM.04G029340	40.2649	103.941	65.7993	180.795	182.256	215.523	70.0017	192.858	-1.45725	5.51896e-07	6.51404e-06	Soltu.DM.04G029340	chr04	60680477	60684001	-	3432	protein_coding	- && sp|Q8VZG8|MIK2_ARATH MDIS1-interacting receptor like kinase 2 OS=Arabidopsis thaliana OX=3702 GN=MIK2 PE=1 SV=3 && PF00069:Protein kinase domain|PF08263:Leucine rich repeat N-terminal domain|PF13855:Leucine rich repeat	bHLH
Soltu.DM.08G019210	188.935	133.233	158.566	64.7622	74.1042	40.4106	160.245	59.759	1.42275	5.53918e-07	6.53473e-06	Soltu.DM.08G019210	chr08	48170535	48171602	+	1068	protein_coding	- && sp|Q08304|PPOB_SOLLC Polyphenol oxidase B, chloroplastic OS=Solanum lycopersicum OX=4081 PE=3 SV=1 && PF12142:Polyphenol oxidase middle domain|PF12143:Protein of unknown function (DUF_B2219)|PF00264:Common central domain of tyrosinase	bZIP
Soltu.DM.10G023720	124.924	171.975	117.576	334.605	270.38	247.274	138.158	284.086	-1.03778	5.60806e-07	6.60956e-06	Soltu.DM.10G023720	chr10	55569272	55571295	+	1540	protein_coding	- && sp|Q8GXF8|SHGR9_ARATH E3 ubiquitin-protein ligase SGR9, amyloplastic OS=Arabidopsis thaliana OX=3702 GN=SGR9 PE=1 SV=1 && PF13639:Ring finger domain	bZIP
Soltu.DM.04G006830	298.373	276.86	300.951	159.207	141.199	64.4645	292.062	121.623	1.26254	5.73176e-07	6.75115e-06	Soltu.DM.04G006830	chr04	7136408	7142440	+	2275	protein_coding	- && sp|Q8RXU4|THA1_ARATH Probable low-specificity L-threonine aldolase 1 OS=Arabidopsis thaliana OX=3702 GN=THA1 PE=1 SV=1 && PF01212:Beta-eliminating lyase	MYB
Soltu.DM.04G001340	11.3568	24.5678	28.0456	104.339	71.1	88.5184	21.3234	87.9859	-2.04596	5.74307e-07	6.75883e-06	Soltu.DM.04G001340	chr04	1364309	1377526	-	3492	protein_coding	- && sp|Q8GVE8|CAPP4_ARATH Phosphoenolpyruvate carboxylase 4 OS=Arabidopsis thaliana OX=3702 GN=PPC4 PE=2 SV=1 && PF00311:Phosphoenolpyruvate carboxylase	GATA
Soltu.DM.12G004260	171.384	157.801	158.566	78.2544	72.1014	54.843	162.583	68.3996	1.248	5.88148e-07	6.91836e-06	Soltu.DM.12G004260	chr12	3407004	3410297	+	625	protein_coding	- && sp|Q9CA23|UFM1_ARATH Ubiquitin-fold modifier 1 OS=Arabidopsis thaliana OX=3702 GN=At1g77710 PE=1 SV=1 && PF03671:Ubiquitin fold modifier 1 protein	-
Soltu.DM.03G023690	30.973	18.8983	25.8883	0	0	0	25.2532	0	7.16902	5.89906e-07	6.93568e-06	Soltu.DM.03G023690	chr03	49028383	49029354	+	880	protein_coding	- && sp|Q43502|IP23_SOLLC Proteinase inhibitor type-2 CEVI57 OS=Solanum lycopersicum OX=4081 GN=CEVI57 PE=2 SV=1 && PF02428:Potato type II proteinase inhibitor family	-
Soltu.DM.06G001210	45.4271	58.5848	74.4287	5.39685	9.01267	14.4324	59.4802	9.61396	2.63389	5.92797e-07	6.96293e-06	Soltu.DM.06G001210	chr06	1648005	1651343	-	2147	protein_coding	- && sp|Q9SJW9|CDT1A_ARATH CDT1-like protein a, chloroplastic OS=Arabidopsis thaliana OX=3702 GN=CDT1A PE=1 SV=1 && PF08839:DNA replication factor CDT1 like|PF16679:DNA replication factor Cdt1 C-terminal domain	-
Soltu.DM.01G033980	19.6162	18.8983	11.8655	57.5664	60.0845	132.778	16.7933	83.4762	-2.3092	6.02163e-07	7.06268e-06	Soltu.DM.01G033980	chr01	73592476	73597856	-	776	protein_coding	- && - && -	-
Soltu.DM.06G016260	131.119	175.754	170.431	33.2806	83.1168	36.562	159.101	50.9865	1.6472	6.12206e-07	7.17354e-06	Soltu.DM.06G016260	chr06	41896707	41902034	-	1843	protein_coding	- && sp|Q9LPL5|ODBA1_ARATH 2-oxoisovalerate dehydrogenase subunit alpha 1, mitochondrial OS=Arabidopsis thaliana OX=3702 GN=At1g21400 PE=2 SV=1 && PF00676:Dehydrogenase E1 component	E2F/DP
Soltu.DM.09G019970	30.973	51.0255	22.6522	78.2544	163.229	139.513	34.8836	126.999	-1.85564	6.22744e-07	7.28647e-06	Soltu.DM.09G019970	chr09	54571452	54572867	-	1416	protein_coding	- && sp|Q8LGS1|MARD1_ARATH Protein MARD1 OS=Arabidopsis thaliana OX=3702 GN=MARD1 PE=1 SV=2 && -	-
Soltu.DM.11G022620	23.746	47.2458	80.9008	6.29633	6.00845	0.962157	50.6309	4.42231	3.51272	6.23665e-07	7.29273e-06	Soltu.DM.11G022620	chr11	42615561	42617574	-	1021	protein_coding	- && sp|Q8LEJ6|FLA11_ARATH Fasciclin-like arabinogalactan protein 11 OS=Arabidopsis thaliana OX=3702 GN=FLA11 PE=2 SV=2 && PF02469:Fasciclin domain	HSF
Soltu.DM.05G023350	34.0703	34.017	8.62942	91.7465	104.146	122.194	25.5722	106.029	-2.04339	6.5505e-07	7.62403e-06	Soltu.DM.05G023350	chr05	51832835	51834863	+	1461	protein_coding	- && sp|O64738|ZIP6_ARATH Zinc transporter 6, chloroplastic OS=Arabidopsis thaliana OX=3702 GN=ZIP6 PE=3 SV=1 && PF02535:ZIP Zinc transporter	NF-YC
Soltu.DM.05G022850	229.2	308.043	303.108	13.4921	63.0887	25.0161	280.117	33.8656	3.05176	6.65622e-07	7.73594e-06	Soltu.DM.05G022850	chr05	51310497	51318029	-	1625	protein_coding	- && sp|P92962|PROT2_ARATH Proline transporter 2 OS=Arabidopsis thaliana OX=3702 GN=PROT2 PE=1 SV=1 && PF01490:Transmembrane amino acid transporter protein	-
Soltu.DM.06G025800	7.22703	7.55933	3.23603	51.2701	36.0507	59.6537	6.00746	48.9915	-3.01818	6.7203e-07	7.80294e-06	Soltu.DM.06G025800	chr06	51716179	51718085	-	1657	protein_coding	- && sp|Q9FLJ2|NC100_ARATH NAC domain-containing protein 100 OS=Arabidopsis thaliana OX=3702 GN=NAC100 PE=2 SV=1 && PF02365:No apical meristem (NAM) protein	NAC
Soltu.DM.08G001790	60.9136	39.6865	51.7765	7.1958	8.01126	0	50.7922	5.06902	3.32293	7.06967e-07	8.18901e-06	Soltu.DM.08G001790	chr08	2470893	2475338	-	1847	protein_coding	- && sp|P54772|DCHS_SOLLC Histidine decarboxylase OS=Solanum lycopersicum OX=4081 GN=HDC PE=2 SV=1 && PF00282:Pyridoxal-dependent decarboxylase conserved domain	MYB_related
Soltu.DM.05G007070	343.8	273.081	352.728	106.138	206.29	141.437	323.203	151.288	1.0972	7.17507e-07	8.30316e-06	Soltu.DM.05G007070	chr05	6872025	6875561	-	1510	protein_coding	- && sp|O82798|ARR4_ARATH Two-component response regulator ARR4 OS=Arabidopsis thaliana OX=3702 GN=ARR4 PE=1 SV=1 && PF00072:Response regulator receiver domain	M-type_MADS
Soltu.DM.09G030850	129.054	85.0424	58.2486	25.1853	25.0352	13.4702	90.7817	21.2302	2.09603	7.24843e-07	8.38007e-06	Soltu.DM.09G030850	chr09	66710553	66712410	+	1671	protein_coding	- && sp|Q8VWZ7|C76B6_CATRO Geraniol 8-hydroxylase OS=Catharanthus roseus OX=4058 GN=CYP76B6 PE=1 SV=1 && PF00067:Cytochrome P450	E2F/DP
Soltu.DM.09G030300	195.13	153.076	115.418	363.388	288.405	287.685	154.542	313.16	-1.01858	7.29366e-07	8.42835e-06	Soltu.DM.09G030300	chr09	66293537	66295492	+	1778	protein_coding	- && sp|O65782|C83B1_ARATH Cytochrome P450 83B1 OS=Arabidopsis thaliana OX=3702 GN=CYP83B1 PE=1 SV=1 && PF00067:Cytochrome P450	GeBP
Soltu.DM.01G049630	24.7784	18.8983	28.0456	81.8523	75.1056	103.913	23.9074	86.9569	-1.86747	7.3534e-07	8.49334e-06	Soltu.DM.01G049630	chr01	86415727	86416884	+	1158	protein_coding	- && - && -	-
Soltu.DM.02G020100	194.097	184.259	190.926	74.6565	86.1211	101.989	189.761	87.5887	1.11637	7.52699e-07	8.67731e-06	Soltu.DM.02G020100	chr02	34285344	34293651	-	2152	protein_coding	- && sp|Q8GUI4|UGPI6_ARATH Uncharacterized GPI-anchored protein At1g61900 OS=Arabidopsis thaliana OX=3702 GN=At1g61900 PE=2 SV=1 && -	-
Soltu.DM.05G013420	85.692	39.6865	64.7207	9.89423	12.0169	12.508	63.3664	11.4731	2.46579	7.63928e-07	8.79423e-06	Soltu.DM.05G013420	chr05	19372331	19380925	+	3210	protein_coding	- && sp|O81016|AB32G_ARATH ABC transporter G family member 32 OS=Arabidopsis thaliana OX=3702 GN=ABCG32 PE=1 SV=1 && PF14510:ABC-transporter N-terminal|PF08370:Plant PDR ABC transporter associated|PF00005:ABC transporter|PF01061:ABC-2 type transporter	MYB_related
Soltu.DM.10G020950	138.346	105.831	174.746	17.09	58.0817	43.2971	139.641	39.4896	1.82713	7.6876e-07	8.84147e-06	Soltu.DM.10G020950	chr10	52822913	52824461	+	1125	protein_coding	- && sp|Q9XG54|OPR1_SOLLC 12-oxophytodienoate reductase 1 OS=Solanum lycopersicum OX=4081 GN=OPR1 PE=1 SV=1 && PF00724:NADH:flavin oxidoreductase / NADH oxidase family	NAC
Soltu.DM.02G034100	119.762	95.4365	110.025	245.557	236.332	190.507	108.408	224.132	-1.04959	7.75548e-07	8.91531e-06	Soltu.DM.02G034100	chr02	45415122	45418165	+	1180	protein_coding	- && sp|Q9LK32|Y3721_ARATH Uncharacterized protein At3g27210 OS=Arabidopsis thaliana OX=3702 GN=Y-2 PE=1 SV=1 && -	-
Soltu.DM.08G008640	55.7514	16.0636	10.7868	0	0	0	27.5339	0	7.29438	7.81469e-07	8.97913e-06	Soltu.DM.08G008640	chr08	21200721	21202751	-	1790	protein_coding	- && sp|Q0ZQX0|PAAS_PETHY Phenylacetaldehyde synthase OS=Petunia hybrida OX=4102 GN=PAAS PE=1 SV=1 && PF00282:Pyridoxal-dependent decarboxylase conserved domain	-
Soltu.DM.05G009800	39.2325	34.017	7.55074	0	0	0	26.9334	0	7.26456	7.87585e-07	9.04511e-06	Soltu.DM.05G009800	chr05	10327294	10336079	+	1892	protein_coding	- && sp|Q9LPV4|DTX31_ARATH Protein DETOXIFICATION 31 OS=Arabidopsis thaliana OX=3702 GN=DTX31 PE=2 SV=1 && PF01554:MatE	MYB_related
Soltu.DM.05G017380	15.4865	25.5127	8.62942	72.8575	73.1028	82.7455	16.5429	76.2353	-2.19211	8.04629e-07	9.23325e-06	Soltu.DM.05G017380	chr05	41903970	41907015	+	1773	protein_coding	- && - && PF13962:Domain of unknown function	ZF-HD
Soltu.DM.04G004540	99.1136	81.2628	99.2383	32.3811	19.0267	29.8269	93.2049	27.0782	1.77837	8.10241e-07	9.28772e-06	Soltu.DM.04G004540	chr04	4863612	4869322	+	3122	protein_coding	- && sp|Q84MA9|Y1063_ARATH Inactive leucine-rich repeat receptor-like serine/threonine-protein kinase At1g60630 OS=Arabidopsis thaliana OX=3702 GN=At1g60630 PE=2 SV=1 && PF00069:Protein kinase domain|PF08263:Leucine rich repeat N-terminal domain	S1Fa-like
Soltu.DM.08G030070	41.2973	33.0721	56.0912	0	7.00985	0	43.4869	2.33662	4.25791	8.27159e-07	9.4727e-06	Soltu.DM.08G030070	chr08	59032964	59036784	-	2128	protein_coding	- && sp|O22977|BDG3_ARATH Probable lysophospholipase BODYGUARD 3 OS=Arabidopsis thaliana OX=3702 GN=BDG3 PE=2 SV=1 && PF00561:alpha/beta hydrolase fold	-
Soltu.DM.10G004990	83.6271	112.445	101.396	202.382	204.287	213.599	99.1559	206.756	-1.05863	8.42076e-07	9.6299e-06	Soltu.DM.10G004990	chr10	4335362	4343787	-	2450	protein_coding	- && sp|Q84VG7|FES1_ARATH Protein FRIGIDA-ESSENTIAL 1 OS=Arabidopsis thaliana OX=3702 GN=FES1 PE=1 SV=2 && -	C3H
Soltu.DM.04G010600	308.698	287.254	307.423	161.906	147.207	60.6159	301.125	123.243	1.28776	8.52923e-07	9.74935e-06	Soltu.DM.04G010600	chr04	11173835	11181928	+	2504	protein_coding	- && sp|Q23892|GLUA_DICDI Lysosomal beta glucosidase OS=Dictyostelium discoideum OX=44689 GN=gluA PE=1 SV=2 && PF01915:Glycosyl hydrolase family 3 C-terminal domain|PF00933:Glycosyl hydrolase family 3 N terminal domain	C2H2
Soltu.DM.01G031880	122.86	159.691	192.005	71.0586	35.0493	12.508	158.185	39.5386	1.99482	8.73516e-07	9.96603e-06	Soltu.DM.01G031880	chr01	71733668	71737019	+	2499	protein_coding	- && sp|Q9C660|PEK10_ARATH Proline-rich receptor-like protein kinase PERK10 OS=Arabidopsis thaliana OX=3702 GN=PERK10 PE=1 SV=2 && PF08263:Leucine rich repeat N-terminal domain|PF13855:Leucine rich repeat|PF07714:Protein tyrosine kinase	bHLH
Soltu.DM.06G017840	48.5244	48.1907	55.0126	123.228	125.176	140.475	50.5759	129.626	-1.35897	8.90423e-07	1.01541e-05	Soltu.DM.06G017840	chr06	44089740	44091374	-	1635	protein_coding	- && sp|A0A178VE74|ZRK4_ARATH Serine/threonine-protein kinase ZRK4 OS=Arabidopsis thaliana OX=3702 GN=ZRK4 PE=3 SV=1 && PF00069:Protein kinase domain	ERF
Soltu.DM.02G010330	7.22703	1.88983	3.23603	59.3654	29.0408	45.2214	4.11763	44.5425	-3.44674	8.97957e-07	1.02352e-05	Soltu.DM.02G010330	chr02	25196760	25198149	-	1278	protein_coding	- && sp|Q9ZVX4|U90A1_ARATH UDP-glycosyltransferase 90A1 OS=Arabidopsis thaliana OX=3702 GN=UGT90A1 PE=2 SV=1 && PF00201:UDP-glucoronosyl and UDP-glucosyl transferase	ERF
Soltu.DM.12G029470	48.5244	70.8687	83.0582	155.609	160.225	177.999	67.4837	164.611	-1.28708	9.14565e-07	1.04098e-05	Soltu.DM.12G029470	chr12	58922509	58925935	-	1807	protein_coding	- && sp|O81816|MO2_ARATH Monooxygenase 2 OS=Arabidopsis thaliana OX=3702 GN=MO2 PE=2 SV=1 && PF01494:FAD binding domain	-
Soltu.DM.01G026870	2121.65	2624.98	2820.74	1267.36	934.314	1450.93	2522.46	1217.54	1.05071	9.21881e-07	1.04882e-05	Soltu.DM.01G026870	chr01	66541719	66544460	+	2742	protein_coding	- && sp|O82777|SBT3_SOLLC Subtilisin-like protease SBT3 OS=Solanum lycopersicum OX=4081 GN=sbt3 PE=1 SV=1 && PF17766:Fibronectin type-III domain|PF00082:Subtilase family|PF05922:Peptidase inhibitor I9	bHLH
Soltu.DM.04G032080	135.249	121.894	102.474	52.1696	12.0169	10.5837	119.872	24.9234	2.25596	9.29664e-07	1.05619e-05	Soltu.DM.04G032080	chr04	63705822	63708951	+	2452	protein_coding	- && sp|O81832|Y4729_ARATH G-type lectin S-receptor-like serine/threonine-protein kinase At4g27290 OS=Arabidopsis thaliana OX=3702 GN=At4g27290 PE=3 SV=4 && PF00954:S-locus glycoprotein domain|PF08276:PAN-like domain|PF07714:Protein tyrosine kinase|PF0145	C3H
Soltu.DM.06G029880	39.2325	43.4661	52.8552	8.09528	2.00282	4.81079	45.1846	4.96963	3.16845	9.45628e-07	1.07382e-05	Soltu.DM.06G029880	chr06	54942082	54945447	+	2332	protein_coding	- && sp|Q93ZB9|FACR3_ARATH Fatty acyl-CoA reductase 3 OS=Arabidopsis thaliana OX=3702 GN=FAR3 PE=1 SV=1 && PF07993:Male sterility protein|PF03015:Male sterility protein	-
Soltu.DM.04G014270	146.606	149.297	67.9567	22.4869	30.0422	47.1457	121.286	33.2249	1.87187	9.79916e-07	1.11016e-05	Soltu.DM.04G014270	chr04	22334613	22338689	+	1723	protein_coding	- && sp|O22718|ACLA2_ARATH ATP-citrate synthase alpha chain protein 2 OS=Arabidopsis thaliana OX=3702 GN=ACLA-2 PE=2 SV=1 && PF08442:ATP-grasp domain|PF16114:ATP citrate lyase citrate-binding	-
Soltu.DM.01G026140	314.892	157.801	262.119	129.524	71.1	87.5563	244.937	96.0602	1.34629	9.83798e-07	1.11404e-05	Soltu.DM.01G026140	chr01	65767550	65791220	+	3595	protein_coding	- && - && PF12738:twin BRCT domain|PF16589:BRCT domain, a BRCA1 C-terminus domain	-
Soltu.DM.12G020120	207.519	138.903	172.588	50.3706	84.1183	73.1239	173.003	69.2043	1.32403	9.88966e-07	1.11937e-05	Soltu.DM.12G020120	chr12	47901303	47908824	+	2389	protein_coding	- && sp|Q3ED65|MENG_ARATH 2-phytyl-1,4-beta-naphthoquinone methyltransferase, chloroplastic OS=Arabidopsis thaliana OX=3702 GN=MENG PE=1 SV=2 && PF01209:ubiE/COQ5 methyltransferase family	C2H2
Soltu.DM.09G026190	0	0	0	15.2911	26.0366	33.6755	0	25.0011	-7.06112	1.05909e-06	1.19317e-05	Soltu.DM.09G026190	chr09	62439675	62441383	-	1311	protein_coding	- && sp|P10967|ACCH3_SOLLC 1-aminocyclopropane-1-carboxylate oxidase homolog OS=Solanum lycopersicum OX=4081 GN=ACO3 PE=2 SV=1 && PF14226:non-haem dioxygenase in morphine synthesis N-terminal	NAC
Soltu.DM.01G034580	193.065	210.716	176.903	112.434	62.0873	67.351	193.561	80.6242	1.26024	1.07186e-06	1.207e-05	Soltu.DM.01G034580	chr01	74131999	74138178	+	1945	protein_coding	- && sp|Q40784|AAPC_CENCI Putative glucose-6-phosphate 1-epimerase OS=Cenchrus ciliaris OX=35872 PE=2 SV=1 && PF01263:Aldose 1-epimerase	NAC
Soltu.DM.12G001950	205.454	158.746	165.038	74.6565	76.107	86.5941	176.413	79.1192	1.15672	1.09197e-06	1.2268e-05	Soltu.DM.12G001950	chr12	1615678	1618963	-	1938	protein_coding	- && sp|Q9SQU6|PP216_ARATH Pentatricopeptide repeat-containing protein At3g06430, chloroplastic OS=Arabidopsis thaliana OX=3702 GN=EMB2750 PE=1 SV=1 && PF13041:PPR repeat family	SBP
Soltu.DM.04G003190	52.6541	62.3644	61.4846	12.5927	13.0183	9.62157	58.8344	11.7442	2.32482	1.10481e-06	1.24007e-05	Soltu.DM.04G003190	chr04	3571043	3571881	+	654	protein_coding	- && sp|P85524|KIRO_ACTDE Kirola OS=Actinidia deliciosa OX=3627 PE=1 SV=1 && PF00407:Pathogenesis-related protein Bet v I family	-
Soltu.DM.04G025520	45.4271	85.0424	35.5964	212.276	215.303	103.913	55.3553	177.164	-1.67241	1.1162e-06	1.25227e-05	Soltu.DM.04G025520	chr04	55706639	55707977	-	1339	protein_coding	- && - && -	-
Soltu.DM.02G019330	48.5244	46.3009	49.6192	166.403	98.138	132.778	48.1481	132.44	-1.46209	1.12067e-06	1.25672e-05	Soltu.DM.02G019330	chr02	33590640	33591781	+	896	protein_coding	- && - && PF04398:Protein of unknown function, DUF538	FAR1
Soltu.DM.03G018240	262.238	257.962	253.489	128.625	123.173	44.2592	257.896	98.6858	1.38515	1.13199e-06	1.26706e-05	Soltu.DM.03G018240	chr03	42731162	42734451	-	2257	protein_coding	- && sp|F4JTB3|DTX35_ARATH Protein DETOXIFICATION 35 OS=Arabidopsis thaliana OX=3702 GN=DTX35 PE=1 SV=1 && PF01554:MatE	HD-ZIP
Soltu.DM.03G020270	1.03243	5.66949	3.23603	42.2754	34.0479	44.2592	3.31265	40.1941	-3.58381	1.14296e-06	1.27876e-05	Soltu.DM.03G020270	chr03	45218425	45219798	-	1374	protein_coding	- && sp|A0JJZ6|ITPK5_ORYSI Inositol-tetrakisphosphate 1-kinase 5 OS=Oryza sativa subsp. indica OX=39946 GN=ITPK5 PE=3 SV=1 && PF05770:Inositol 1,3,4-trisphosphate 5/6-kinase ATP-grasp domain|PF17927:Inositol 1,3,4-trisphosphate 5/6-kinase pre-ATP-grasp do	NAC
Soltu.DM.09G018920	12.3892	22.678	38.8324	0	0	0	24.6332	0	7.13289	1.16641e-06	1.30379e-05	Soltu.DM.09G018920	chr09	52764584	52766896	+	2313	protein_coding	- && sp|O64495|SBT12_ARATH Subtilisin-like protease SBT1.2 OS=Arabidopsis thaliana OX=3702 GN=SBT1.2 PE=2 SV=1 && PF05922:Peptidase inhibitor I9|PF02225:PA domain|PF17766:Fibronectin type-III domain|PF00082:Subtilase family	DBB
Soltu.DM.06G026000	92.919	144.572	141.307	22.4869	40.0563	54.843	126.266	39.1287	1.69409	1.24189e-06	1.38624e-05	Soltu.DM.06G026000	chr06	51870688	51872728	+	2041	protein_coding	- && sp|Q8GXS8|PKS3_ARATH Protein PHYTOCHROME KINASE SUBSTRATE 3 OS=Arabidopsis thaliana OX=3702 GN=PKS3 PE=2 SV=2 && -	-
Soltu.DM.06G000110	69.173	138.903	90.6089	33.2806	29.0408	15.3945	99.5615	25.9053	1.94224	1.24758e-06	1.39195e-05	Soltu.DM.06G000110	chr06	499564	502897	+	2565	protein_coding	- && - && -	-
Soltu.DM.12G003420	156.93	162.526	107.868	53.9685	42.0591	64.4645	142.441	53.4974	1.41305	1.25222e-06	1.39585e-05	Soltu.DM.12G003420	chr12	2796202	2799744	-	1527	protein_coding	- && sp|Q40392|TMVRN_NICGU TMV resistance protein N OS=Nicotiana glutinosa OX=35889 GN=N PE=1 SV=1 && PF14299:Phloem protein 2|PF01582:TIR domain	WRKY
Soltu.DM.08G000730	0	0	5.39339	44.0743	50.0704	25.0161	1.7978	39.7203	-4.52119	1.27117e-06	1.41632e-05	Soltu.DM.08G000730	chr08	1269378	1272572	-	2016	protein_coding	- && sp|Q9T048|DRL27_ARATH Disease resistance protein At4g27190 OS=Arabidopsis thaliana OX=3702 GN=At4g27190 PE=2 SV=1 && PF00931:NB-ARC domain	WRKY
Soltu.DM.03G023040	243.654	333.555	330.075	108.837	133.187	191.469	302.428	144.498	1.06692	1.29067e-06	1.43607e-05	Soltu.DM.03G023040	chr03	47963938	47966985	-	492	protein_coding	- && - && PF11341:Protein of unknown function (DUF3143)	bZIP
Soltu.DM.10G029860	14.4541	26.4576	30.203	0	0	0	23.7049	0	7.07853	1.2965e-06	1.44189e-05	Soltu.DM.10G029860	chr10	60469911	60472857	+	1518	protein_coding	- && sp|P34801|CCN2_ANTMA G2/mitotic-specific cyclin-2 OS=Antirrhinum majus OX=4151 PE=2 SV=1 && PF00134:Cyclin, N-terminal domain|PF02984:Cyclin, C-terminal domain	FAR1
Soltu.DM.02G019040	137.314	148.352	136.992	71.958	42.0591	48.1079	140.886	54.0417	1.37864	1.29998e-06	1.44445e-05	Soltu.DM.02G019040	chr02	33307508	33307855	-	348	protein_coding	- && sp|O81831|CARP1_ARATH Calcium-binding protein KRP1 OS=Arabidopsis thaliana OX=3702 GN=KRP1 PE=2 SV=1 && PF13833:EF-hand domain pair	MYB_related
Soltu.DM.01G035690	0	16.0636	8.62942	56.667	78.1098	60.6159	8.231	65.1309	-2.96899	1.30913e-06	1.45394e-05	Soltu.DM.01G035690	chr01	75177671	75178654	-	984	protein_coding	- && - && PF05678:VQ motif	-
Soltu.DM.09G029430	10.3243	17.0085	6.47207	48.5717	68.0957	68.3131	11.2683	61.6602	-2.43878	1.35152e-06	1.49759e-05	Soltu.DM.09G029430	chr09	65493865	65499814	-	1722	protein_coding	- && sp|P35194|UTP20_YEAST U3 small nucleolar RNA-associated protein 20 OS=Saccharomyces cerevisiae (strain ATCC 204508 / S288c) OX=559292 GN=UTP20 PE=1 SV=3 && -	-
Soltu.DM.03G020800	98.0812	68.9789	58.2486	17.9895	21.0296	16.3567	75.1029	18.4586	2.02601	1.37036e-06	1.51778e-05	Soltu.DM.03G020800	chr03	45712766	45718454	+	1908	protein_coding	- && sp|Q6PAX2|ATD3B_XENLA ATPase family AAA domain-containing protein 3-B OS=Xenopus laevis OX=8355 GN=atad3-b PE=2 SV=1 && PF12037:Domain of unknown function (DUF3523)|PF00004:ATPase family associated with various cellular activities (AAA)	NAC
Soltu.DM.04G022380	78.4649	101.106	158.566	206.879	252.355	340.604	112.712	266.613	-1.24396	1.37775e-06	1.52457e-05	Soltu.DM.04G022380	chr04	50972714	50979225	-	1163	protein_coding	- && sp|A0A140JWS5|PTMH_PENSI Short-chain dehydrogenase ptmH OS=Penicillium simplicissimum OX=69488 GN=ptmH PE=3 SV=1 && PF00106:short chain dehydrogenase	LBD
Soltu.DM.04G035760	71.2379	97.3263	78.7435	189.789	148.208	236.691	82.4359	191.563	-1.21483	1.40569e-06	1.55337e-05	Soltu.DM.04G035760	chr04	67011242	67015925	+	1777	protein_coding	- && sp|Q93YN9|IPPK_ARATH Inositol-pentakisphosphate 2-kinase OS=Arabidopsis thaliana OX=3702 GN=IPK1 PE=1 SV=1 && PF06090:Inositol-pentakisphosphate 2-kinase	-
novel.2139	29.9406	15.1187	56.0912	125.027	130.183	106.799	33.7168	120.67	-1.8492	1.45221e-06	1.60404e-05	-	chr10	46306206	46308067	+	1860	-	- && sp|Q9LRZ3|PUM24_ARATH Pumilio homolog 24 OS=Arabidopsis thaliana OX=3702 GN=APUM24 PE=1 SV=1 && -	-
Soltu.DM.03G006820	28.9081	47.2458	30.203	3.5979	0	0	35.4523	1.1993	4.82916	1.47409e-06	1.62598e-05	Soltu.DM.03G006820	chr03	11247729	11250135	-	1755	protein_coding	- && sp|Q9LFW3|COBL4_ARATH COBRA-like protein 4 OS=Arabidopsis thaliana OX=3702 GN=COBL4 PE=2 SV=2 && PF04833:COBRA-like protein	C2H2
novel.550	116.665	87.8772	94.9236	234.763	179.252	214.561	99.8219	209.525	-1.07167	1.47727e-06	1.62802e-05	-	chr03	24563064	24566832	+	3769	-	- && - && -	-
Soltu.DM.07G012020	6.1946	4.72458	3.23603	42.2754	34.0479	50.9943	4.7184	42.4392	-3.16591	1.49137e-06	1.64281e-05	Soltu.DM.07G012020	chr07	38635332	38636569	-	1238	protein_coding	- && sp|Q9LVB8|CXE20_ARATH Probable carboxylesterase 120 OS=Arabidopsis thaliana OX=3702 GN=CXE20 PE=2 SV=1 && PF07859:alpha/beta hydrolase fold	NAC
Soltu.DM.04G024110	122.86	99.2162	121.891	10.7937	52.0732	19.2431	114.655	27.37	2.07494	1.55602e-06	1.70859e-05	Soltu.DM.04G024110	chr04	53478456	53484637	-	2952	protein_coding	- && sp|Q9SJ20|RIR1_ARATH Ribonucleoside-diphosphate reductase large subunit OS=Arabidopsis thaliana OX=3702 GN=RNR1 PE=1 SV=1 && PF03477:ATP cone domain|PF00317:Ribonucleotide reductase, all-alpha domain|PF02867:Ribonucleotide reductase, barrel domain	-
novel.150	89.8217	79.3729	76.5861	19.7885	30.0422	9.62157	81.9269	19.8174	2.05084	1.56817e-06	1.72038e-05	-	chr01	78419451	78421472	+	1658	-	- && sp|P32518|DUT_SOLLC Deoxyuridine 5'-triphosphate nucleotidohydrolase OS=Solanum lycopersicum OX=4081 PE=2 SV=1 && -	-
Soltu.DM.02G013610	85.692	78.428	83.0582	188.89	143.201	227.069	82.3927	186.387	-1.17893	1.57305e-06	1.72418e-05	Soltu.DM.02G013610	chr02	28333663	28338330	+	1951	protein_coding	- && sp|O49730|MRAY_ARATH Phospho-N-acetylmuramoyl-pentapeptide-transferase homolog OS=Arabidopsis thaliana OX=3702 GN=TRANS11 PE=2 SV=3 && PF00953:Glycosyl transferase family 4	-
Soltu.DM.08G014610	54.719	17.0085	11.8655	142.117	95.1337	120.27	27.8643	119.174	-2.09819	1.5817e-06	1.73287e-05	Soltu.DM.08G014610	chr08	41498549	41501616	-	582	protein_coding	- && sp|Q0DK78|PHP2_ORYSJ Pseudo histidine-containing phosphotransfer protein 2 OS=Oryza sativa subsp. japonica OX=39947 GN=PHP2 PE=2 SV=3 && PF01627:Hpt domain	B3
Soltu.DM.04G021260	64.0109	139.848	92.7663	22.4869	35.0493	23.0918	98.8749	26.876	1.88443	1.59644e-06	1.74823e-05	Soltu.DM.04G021260	chr04	49057517	49064435	+	1213	protein_coding	- && - && -	-
Soltu.DM.04G032430	34.0703	26.4576	10.7868	0	0	0	23.7716	0	7.08385	1.65637e-06	1.81222e-05	Soltu.DM.04G032430	chr04	64107086	64108977	-	1195	protein_coding	- && sp|Q8L9K4|SOFL5_ARATH Protein SOB FIVE-LIKE 5 OS=Arabidopsis thaliana OX=3702 GN=SOFL5 PE=2 SV=1 && -	-
Soltu.DM.07G023650	122.86	128.509	151.015	60.2649	54.076	47.1457	134.128	53.8289	1.31535	1.66676e-06	1.82277e-05	Soltu.DM.07G023650	chr07	53618876	53629220	+	2904	protein_coding	- && sp|H2DH21|C7A29_PANGI Cytochrome P450 CYP72A219 OS=Panax ginseng OX=4054 PE=2 SV=1 && PF00067:Cytochrome P450	bHLH
Soltu.DM.08G016760	15.4865	13.2288	12.9441	43.1748	77.1084	77.9347	13.8865	66.0727	-2.249	1.68979e-06	1.84712e-05	Soltu.DM.08G016760	chr08	44992925	44995077	+	1557	protein_coding	- && sp|O49879|CF0_SOLLC Receptor-like protein Cf-9 homolog OS=Solanum lycopersicum OX=4081 GN=HCR9-0 PE=2 SV=2 && PF13855:Leucine rich repeat	MYB
Soltu.DM.01G040460	90.8541	90.7119	39.9111	217.673	197.277	160.68	73.8257	191.877	-1.37413	1.69385e-06	1.85072e-05	Soltu.DM.01G040460	chr01	79030816	79031369	-	219	protein_coding	- && - && -	-
Soltu.DM.06G008220	1839.8	2756.32	3376.26	1196.3	1220.72	1025.66	2657.46	1147.56	1.21144	1.74104e-06	1.89292e-05	Soltu.DM.06G008220	chr06	22178173	22178562	+	390	protein_coding	- && - && -	-
Soltu.DM.09G019340	107.373	128.509	122.969	17.9895	39.0549	52.9186	119.617	36.6544	1.71116	1.76119e-06	1.91311e-05	Soltu.DM.09G019340	chr09	53421970	53423615	-	1590	protein_coding	- && sp|Q93WC9|IPT3_ARATH Adenylate isopentenyltransferase 3, chloroplastic OS=Arabidopsis thaliana OX=3702 GN=IPT3 PE=1 SV=1 && PF01715:IPP transferase	-
Soltu.DM.06G030750	45.4271	32.1271	52.8552	103.44	104.146	190.507	43.4698	132.698	-1.61384	1.77063e-06	1.9225e-05	Soltu.DM.06G030750	chr06	55727997	55730228	-	1558	protein_coding	- && sp|Q84TE9|DOF53_ARATH Dof zinc finger protein DOF5.3 OS=Arabidopsis thaliana OX=3702 GN=DOF5.3 PE=2 SV=1 && PF02701:Dof domain, zinc finger	Dof
Soltu.DM.02G008750	30.973	15.1187	22.6522	0	0	0	22.9146	0	7.02864	1.78741e-06	1.93899e-05	Soltu.DM.02G008750	chr02	23475866	23477926	-	2061	protein_coding	- && sp|Q3E6Q1|PPR32_ARATH Pentatricopeptide repeat-containing protein At1g11290, chloroplastic OS=Arabidopsis thaliana OX=3702 GN=PCMP-H40 PE=2 SV=1 && PF01535:PPR repeat|PF13041:PPR repeat family|PF14432:DYW family of nucleic acid deaminases	bHLH
Soltu.DM.04G013790	42.3298	17.9534	61.4846	82.7518	172.242	190.507	40.5893	148.5	-1.87739	1.86416e-06	2.02133e-05	Soltu.DM.04G013790	chr04	19622452	19623694	+	1243	protein_coding	- && - && PF07816:Protein of unknown function (DUF1645)	-
Soltu.DM.01G023980	41.2973	34.017	62.5633	167.302	90.1267	153.945	45.9592	137.125	-1.58315	1.88173e-06	2.03765e-05	Soltu.DM.01G023980	chr01	63061355	63062363	+	1009	protein_coding	- && - && -	-
Soltu.DM.11G010600	148.67	159.691	161.802	78.2544	61.0859	69.2753	156.721	69.5385	1.17048	1.96593e-06	2.12505e-05	Soltu.DM.11G010600	chr11	10517016	10520024	-	1281	protein_coding	- && - && -	-
Soltu.DM.09G029990	70.2055	84.0975	56.0912	10.7937	24.0338	11.5459	70.1314	15.4578	2.19033	2.02246e-06	2.18129e-05	Soltu.DM.09G029990	chr09	66091374	66095549	+	3165	protein_coding	- && - && -	-
Soltu.DM.12G029660	49.5568	40.6314	24.8096	4.49738	3.00422	2.88647	38.3326	3.46269	3.46305	2.08188e-06	2.2414e-05	Soltu.DM.12G029660	chr12	59031687	59037853	-	2607	protein_coding	- && sp|Q9LUQ5|UBC25_ARATH Probable ubiquitin-conjugating enzyme E2 25 OS=Arabidopsis thaliana OX=3702 GN=UBC25 PE=2 SV=1 && PF00179:Ubiquitin-conjugating enzyme	GRAS
Soltu.DM.10G004000	156.93	189.928	134.835	62.0638	81.114	62.5402	160.564	68.5727	1.23077	2.08361e-06	2.24226e-05	Soltu.DM.10G004000	chr10	3311056	3315166	-	873	protein_coding	- && sp|Q9LVY1|TAT_ARATH Tyrosine aminotransferase OS=Arabidopsis thaliana OX=3702 GN=TAT PE=2 SV=1 && PF00155:Aminotransferase class I and II	-
Soltu.DM.01G009990	186.87	315.602	245.938	138.519	80.1126	113.535	249.47	110.722	1.17054	2.13732e-06	2.29802e-05	Soltu.DM.01G009990	chr01	13938944	13944931	+	1078	protein_coding	- && sp|Q8GYG1|P24D7_ARATH Transmembrane emp24 domain-containing protein p24delta7 OS=Arabidopsis thaliana OX=3702 GN=At1g14010 PE=2 SV=1 && PF01105:emp24/gp25L/p24 family/GOLD	-
Soltu.DM.07G021730	599.844	442.221	492.956	53.9685	142.2	37.5241	511.673	77.8975	2.71685	2.14009e-06	2.29896e-05	Soltu.DM.07G021730	chr07	51841362	51842919	-	1558	protein_coding	- && sp|Q4V3D9|SSL10_ARATH Protein STRICTOSIDINE SYNTHASE-LIKE 10 OS=Arabidopsis thaliana OX=3702 GN=SSL10 PE=2 SV=1 && PF03088:Strictosidine synthase	bZIP
Soltu.DM.07G001410	424.33	415.763	318.21	107.937	120.169	42.3349	386.101	90.147	2.09878	2.1475e-06	2.30488e-05	Soltu.DM.07G001410	chr07	1708756	1719281	+	2282	protein_coding	- && sp|Q8H1Z0|CER3_ARATH Very-long-chain aldehyde decarbonylase CER3 OS=Arabidopsis thaliana OX=3702 GN=CER3 PE=1 SV=1 && PF04116:Fatty acid hydroxylase superfamily|PF12076:WAX2 C-terminal domain	NAC
Soltu.DM.03G000360	184.806	144.572	125.127	52.1696	57.0802	75.0482	151.501	61.4327	1.3034	2.28677e-06	2.4457e-05	Soltu.DM.03G000360	chr03	402632	407170	-	1588	protein_coding	- && sp|O65390|APA1_ARATH Aspartic proteinase A1 OS=Arabidopsis thaliana OX=3702 GN=APA1 PE=1 SV=1 && PF03489:Saposin-like type B, region 2|PF05184:Saposin-like type B, region 1|PF00026:Eukaryotic aspartyl protease	WRKY
Soltu.DM.06G002390	232.297	160.636	241.624	95.3444	105.148	100.064	211.519	100.186	1.07691	2.31306e-06	2.46947e-05	Soltu.DM.06G002390	chr06	2801315	2805144	-	1116	protein_coding	- && - && PF00810:ER lumen protein retaining receptor	M-type_MADS
Soltu.DM.03G006490	18.5838	16.0636	28.0456	62.0638	104.146	76.0104	20.8977	80.7402	-1.95436	2.3336e-06	2.4903e-05	Soltu.DM.03G006490	chr03	9788505	9793844	-	2161	protein_coding	- && sp|Q9LFT0|TBL19_ARATH Protein trichome birefringence-like 19 OS=Arabidopsis thaliana OX=3702 GN=TBL19 PE=3 SV=1 && PF13839:GDSL/SGNH-like Acyl-Esterase family found in Pmr5 and Cas1p|PF14416:PMR5 N terminal Domain	C3H
Soltu.DM.12G023600	76.4001	41.5763	59.3273	137.62	146.206	160.68	59.1012	148.169	-1.3292	2.33797e-06	2.49387e-05	Soltu.DM.12G023600	chr12	53488841	53489648	-	808	protein_coding	- && sp|O23310|NFYB3_ARATH Nuclear transcription factor Y subunit B-3 OS=Arabidopsis thaliana OX=3702 GN=NFYB3 PE=1 SV=1 && PF00808:Histone-like transcription factor (CBF/NF-Y) and archaeal histone	NF-YB
Soltu.DM.08G015410	43.3622	36.8517	36.675	6.29633	0	0	38.963	2.09878	4.16711	2.39657e-06	2.55301e-05	Soltu.DM.08G015410	chr08	42910218	42912611	-	1482	protein_coding	- && sp|P67657|MTNN_MYCBO 5'-methylthioadenosine/S-adenosylhomocysteine nucleosidase OS=Mycobacterium bovis (strain ATCC BAA-935 / AF2122/97) OX=233413 GN=mtnN PE=3 SV=1 && PF01048:Phosphorylase superfamily	-
Soltu.DM.08G025710	82.5947	69.9238	91.6876	170.9	164.231	189.545	81.402	174.892	-1.1059	2.43287e-06	2.58827e-05	Soltu.DM.08G025710	chr08	55451206	55454186	+	2439	protein_coding	- && sp|A0A2K9RG08|CYBK1_VITAC Labd-13Z-ene-9,15,16-triol synthase, chloroplastic OS=Vitex agnus-castus OX=54477 GN=CYP76BK1 PE=1 SV=1 && PF00067:Cytochrome P450	HSF
Soltu.DM.01G028600	79.4974	72.7585	85.2155	189.789	198.279	139.513	79.1571	175.86	-1.15302	2.4678e-06	2.62313e-05	Soltu.DM.01G028600	chr01	68367259	68369453	-	2195	protein_coding	- && sp|F4JPK8|AATPE_ARATH AAA-ATPase At4g30250 OS=Arabidopsis thaliana OX=3702 GN=At4g30250 PE=3 SV=1 && PF00004:ATPase family associated with various cellular activities (AAA)|PF14363:Domain associated at C-terminal with AAA	NAC
Soltu.DM.01G042370	201.324	125.674	135.913	63.8628	61.0859	64.4645	154.304	63.1377	1.28826	2.4918e-06	2.64632e-05	Soltu.DM.01G042370	chr01	80747624	80751667	+	2298	protein_coding	- && sp|P52420|PUR2_ARATH Phosphoribosylamine--glycine ligase, chloroplastic OS=Arabidopsis thaliana OX=3702 GN=PUR2 PE=2 SV=2 && PF02844:Phosphoribosylglycinamide synthetase, N domain|PF02843:Phosphoribosylglycinamide synthetase, C domain|PF01071:Phospho	-
Soltu.DM.05G011740	38.2	41.5763	43.1471	5.39685	0	5.77294	40.9745	3.72327	3.44304	2.54385e-06	2.69924e-05	Soltu.DM.05G011740	chr05	13798948	13804475	+	2525	protein_coding	- && sp|Q9C7G0|MA658_ARATH 65-kDa microtubule-associated protein 8 OS=Arabidopsis thaliana OX=3702 GN=MAP65-8 PE=1 SV=2 && PF03999:Microtubule associated protein (MAP65/ASE1 family)	CAMTA
Soltu.DM.03G030360	23.746	48.1907	4.31471	0	0	0	25.4171	0	7.18237	2.59344e-06	2.74673e-05	Soltu.DM.03G030360	chr03	54740745	54741655	-	911	protein_coding	- && sp|Q9S8M0|LECT_SOLTU Chitin-binding lectin 1 OS=Solanum tuberosum OX=4113 PE=1 SV=2 && PF00187:Chitin recognition protein	-
Soltu.DM.05G025920	50.5892	50.0805	43.1471	4.49738	11.0155	6.7351	47.939	7.41599	2.70274	2.65593e-06	2.80957e-05	Soltu.DM.05G025920	chr05	54199467	54210192	-	4916	protein_coding	- && sp|Q7PC87|AB34G_ARATH ABC transporter G family member 34 OS=Arabidopsis thaliana OX=3702 GN=ABCG34 PE=2 SV=1 && PF08370:Plant PDR ABC transporter associated|PF00005:ABC transporter|PF01061:ABC-2 type transporter|PF14510:ABC-transporter N-terminal	MYB_related
Soltu.DM.10G018520	18.5838	28.3475	18.3375	0	0	0	21.7563	0	6.95609	2.71214e-06	2.86528e-05	Soltu.DM.10G018520	chr10	49584438	49586901	+	1748	protein_coding	- && sp|Q9LZV3|MAN6_ARATH Mannan endo-1,4-beta-mannosidase 6 OS=Arabidopsis thaliana OX=3702 GN=MAN6 PE=2 SV=1 && PF00150:Cellulase (glycosyl hydrolase family 5)	GeBP
Soltu.DM.04G025040	104.276	165.36	142.385	45.8733	64.0901	49.07	137.34	53.0111	1.37664	2.74221e-06	2.89579e-05	Soltu.DM.04G025040	chr04	54993819	54995289	-	1360	protein_coding	- && sp|Q9C5D7|CAMT3_ARATH Probable caffeoyl-CoA O-methyltransferase At4g26220 OS=Arabidopsis thaliana OX=3702 GN=At4g26220 PE=2 SV=1 && PF01596:O-methyltransferase	ERF
Soltu.DM.07G001420	57.8163	69.9238	73.3501	161.906	139.196	154.907	67.03	152.003	-1.18184	2.83091e-06	2.98167e-05	Soltu.DM.07G001420	chr07	1735130	1736616	+	941	protein_coding	- && sp|Q9M0B9|IBL1_ARATH Transcription factor IBH1-like 1 OS=Arabidopsis thaliana OX=3702 GN=IBL1 PE=1 SV=1 && -	bHLH
Soltu.DM.05G019450	161.06	114.335	196.319	40.4764	67.0943	71.1996	157.238	59.5901	1.40093	2.83941e-06	2.98933e-05	Soltu.DM.05G019450	chr05	47262532	47265579	-	2144	protein_coding	- && sp|Q9M2D9|MYB17_ARATH Transcription factor MYB17 OS=Arabidopsis thaliana OX=3702 GN=MYB17 PE=1 SV=1 && PF00249:Myb-like DNA-binding domain	MYB
Soltu.DM.07G018600	108.405	104.886	108.946	225.768	250.352	175.113	107.413	217.078	-1.01514	2.84762e-06	2.99667e-05	Soltu.DM.07G018600	chr07	49020726	49027315	-	2334	protein_coding	- && sp|Q9ZR08|Y4230_ARATH G-type lectin S-receptor-like serine/threonine-protein kinase At4g03230 OS=Arabidopsis thaliana OX=3702 GN=At4g03230 PE=3 SV=3 && PF01453:D-mannose binding lectin|PF00954:S-locus glycoprotein domain|PF08276:PAN-like domain|PF077	FAR1
Soltu.DM.07G009430	149.703	124.729	135.913	51.2701	61.0859	60.6159	136.782	57.6573	1.24713	2.88478e-06	3.03446e-05	Soltu.DM.07G009430	chr07	24405886	24411891	-	2819	protein_coding	- && - && -	-
Soltu.DM.02G020320	106.341	51.0255	79.8221	26.0848	16.0225	6.7351	79.0627	16.2808	2.27259	2.89693e-06	3.04592e-05	Soltu.DM.02G020320	chr02	34510698	34512360	-	1122	protein_coding	- && sp|Q9AXR0|DHYS_SOLLC Deoxyhypusine synthase OS=Solanum lycopersicum OX=4081 GN=DHS PE=2 SV=1 && PF01916:Deoxyhypusine synthase	-
Soltu.DM.05G007770	93.9514	88.8221	88.4516	33.2806	26.0366	29.8269	90.4084	29.7147	1.60313	2.91347e-06	3.06198e-05	Soltu.DM.05G007770	chr05	7620443	7622823	-	2003	protein_coding	- && sp|Q9M817|PTR6_ARATH Protein NRT1/ PTR FAMILY 1.2 OS=Arabidopsis thaliana OX=3702 GN=NPF1.2 PE=1 SV=1 && PF00854:POT family	TALE
Soltu.DM.09G016560	47.4919	37.7966	29.1243	4.49738	2.00282	4.81079	38.1376	3.77033	3.33097	3.03833e-06	3.18356e-05	Soltu.DM.09G016560	chr09	46799300	46802443	-	1146	protein_coding	- && - && -	-
Soltu.DM.02G008350	0	0.944916	4.31471	22.4869	34.0479	50.0322	1.75321	35.5223	-4.37274	3.05561e-06	3.19752e-05	Soltu.DM.02G008350	chr02	22902670	22904558	-	1551	protein_coding	- && sp|Q8VWZ7|C76B6_CATRO Geraniol 8-hydroxylase OS=Catharanthus roseus OX=4058 GN=CYP76B6 PE=1 SV=1 && PF00067:Cytochrome P450	bHLH
Soltu.DM.11G012900	27.8757	45.356	31.2816	98.9423	134.189	86.5941	34.8378	106.575	-1.60776	3.14365e-06	3.2854e-05	Soltu.DM.11G012900	chr11	15923155	15925597	-	1393	protein_coding	- && sp|H6U1I8|GLIP_TANCI GDSL lipase OS=Tanacetum cinerariifolium OX=118510 GN=GLIP PE=1 SV=1 && PF00657:GDSL-like Lipase/Acylhydrolase	MIKC_MADS
novel.1040	73.3028	124.729	92.7663	180.795	236.332	215.523	96.9326	210.883	-1.11753	3.18416e-06	3.32487e-05	-	chr05	32125293	32126050	+	662	-	- && - && -	-
Soltu.DM.03G036440	151.768	118.114	108.946	50.3706	55.0774	42.3349	126.276	49.261	1.35856	3.21914e-06	3.35851e-05	Soltu.DM.03G036440	chr03	59438726	59446680	+	2224	protein_coding	- && sp|Q93ZM7|CH60C_ARATH Chaperonin CPN60-like 2, mitochondrial OS=Arabidopsis thaliana OX=3702 GN=At3g13860 PE=1 SV=2 && PF00118:TCP-1/cpn60 chaperonin family	bHLH
Soltu.DM.01G002480	49.5568	41.5763	69.0354	156.509	115.162	138.551	53.3895	136.74	-1.36218	3.22557e-06	3.36232e-05	Soltu.DM.01G002480	chr01	2644545	2645024	+	480	protein_coding	- && - && -	-
Soltu.DM.01G037360	0	0	0	15.2911	29.0408	22.1296	0	22.1538	-6.88649	3.23676e-06	3.37254e-05	Soltu.DM.01G037360	chr01	76545603	76546512	-	910	protein_coding	- && - && PF13302:Acetyltransferase (GNAT) domain	-
Soltu.DM.12G014570	61.946	101.106	97.081	32.3811	20.0282	8.65941	86.711	20.3562	2.08561	3.2728e-06	3.40863e-05	Soltu.DM.12G014570	chr12	23945778	23948839	-	1204	protein_coding	- && sp|P92976|SSL11_ARATH Protein STRICTOSIDINE SYNTHASE-LIKE 11 OS=Arabidopsis thaliana OX=3702 GN=SSL11 PE=2 SV=2 && PF03088:Strictosidine synthase	FAR1
Soltu.DM.01G049280	50.5892	59.5297	62.5633	128.625	122.172	169.34	57.5607	140.045	-1.28285	3.29026e-06	3.42534e-05	Soltu.DM.01G049280	chr01	86106371	86111122	-	2143	protein_coding	- && sp|Q0JEP3|BURP5_ORYSJ BURP domain-containing protein 5 OS=Oryza sativa subsp. japonica OX=39947 GN=BURP5 PE=2 SV=2 && PF03181:BURP domain	-
Soltu.DM.01G021460	37.1676	34.017	57.1699	2.69843	8.01126	4.81079	42.7848	5.17349	3.05862	3.3549e-06	3.49114e-05	Soltu.DM.01G021460	chr01	58930220	58931600	+	1159	protein_coding	- && - && -	-
Soltu.DM.03G026980	32.0054	55.75	75.5074	6.29633	2.00282	13.4702	54.421	7.25645	2.90244	3.49071e-06	3.6278e-05	Soltu.DM.03G026980	chr03	51762548	51765499	+	1508	protein_coding	- && - && -	-
novel.2441	170.351	133.233	81.9795	41.3759	13.0183	50.0322	128.521	34.8088	1.88129	3.57768e-06	3.71024e-05	-	chr11	37853854	37855755	-	1902	-	- && - && -	WRKY
Soltu.DM.06G019720	46.4595	112.445	115.418	11.6932	29.0408	24.0539	91.441	21.596	2.08824	3.58667e-06	3.71797e-05	Soltu.DM.06G019720	chr06	46386466	46395602	+	4210	protein_coding	- && sp|O81016|AB32G_ARATH ABC transporter G family member 32 OS=Arabidopsis thaliana OX=3702 GN=ABCG32 PE=1 SV=1 && PF00005:ABC transporter|PF08370:Plant PDR ABC transporter associated|PF14510:ABC-transporter N-terminal|PF01061:ABC-2 type transporter	MYB_related
Soltu.DM.02G023880	19.6162	31.1822	48.5405	2.69843	0	0	33.113	0.899476	5.1403	3.61272e-06	3.74338e-05	Soltu.DM.02G023880	chr02	37259410	37261046	+	1530	protein_coding	- && - && -	-
Soltu.DM.03G036150	0	3.77966	0	40.4764	25.0352	36.562	1.25989	34.0245	-4.68377	3.62394e-06	3.7518e-05	Soltu.DM.03G036150	chr03	59210681	59212439	+	1137	protein_coding	- && sp|Q9FZ62|PPSP2_ARATH Inorganic pyrophosphatase 2 OS=Arabidopsis thaliana OX=3702 GN=At1g17710 PE=2 SV=1 && PF06888:Putative Phosphatase	TALE
Soltu.DM.12G009520	104.276	61.4195	32.3603	169.101	142.2	296.344	66.0185	202.549	-1.61602	3.65317e-06	3.77723e-05	Soltu.DM.12G009520	chr12	8999267	9000575	-	1168	protein_coding	- && sp|Q9WYG0|Y325_THEMA Uncharacterized oxidoreductase TM_0325 OS=Thermotoga maritima (strain ATCC 43589 / DSM 3109 / JCM 10099 / NBRC 100826 / MSB8) OX=243274 GN=TM_0325 PE=3 SV=1 && PF00106:short chain dehydrogenase	AP2
Soltu.DM.06G017640	204.422	213.551	172.588	84.5507	82.1154	115.459	196.854	94.0417	1.06684	3.6559e-06	3.77844e-05	Soltu.DM.06G017640	chr06	43893912	43895404	-	1493	protein_coding	- && - && -	-
Soltu.DM.03G033140	132.151	114.335	165.038	71.0586	29.0408	40.4106	137.175	46.8367	1.54356	3.66978e-06	3.79117e-05	Soltu.DM.03G033140	chr03	56859969	56862746	-	1671	protein_coding	- && sp|Q6X7K0|WOX1_ARATH WUSCHEL-related homeobox 1 OS=Arabidopsis thaliana OX=3702 GN=WOX1 PE=2 SV=2 && PF00046:Homeodomain	WOX
Soltu.DM.01G010320	149.703	169.14	135.913	64.7622	77.1084	58.6916	151.585	66.8541	1.18325	3.75095e-06	3.87173e-05	Soltu.DM.01G010320	chr01	15071376	15071864	-	489	protein_coding	- && sp|Q8S8W0|CYB6_ATRBE Cytochrome b6 OS=Atropa belladonna OX=33113 GN=petB PE=3 SV=1 && PF00033:Cytochrome b/b6/petB	-
Soltu.DM.05G023320	40.2649	38.7415	12.9441	0.899476	0	0	30.6502	0.299825	6.48932	3.77656e-06	3.89319e-05	Soltu.DM.05G023320	chr05	51814802	51821583	-	1323	protein_coding	- && sp|Q9XHM5|G2OX2_PEA Gibberellin 2-beta-dioxygenase 2 OS=Pisum sativum OX=3888 GN=GA2OX2 PE=2 SV=1 && PF03171:2OG-Fe(II) oxygenase superfamily|PF14226:non-haem dioxygenase in morphine synthesis N-terminal	STAT
Soltu.DM.05G026420	130.087	177.644	132.677	20.6879	60.0845	63.5024	146.803	48.0916	1.61581	3.7815e-06	3.89663e-05	Soltu.DM.05G026420	chr05	54538136	54544263	-	2205	protein_coding	- && sp|Q75HE6|MTHR_ORYSJ Probable methylenetetrahydrofolate reductase OS=Oryza sativa subsp. japonica OX=39947 GN=Os03g0815200 PE=2 SV=1 && PF02219:Methylenetetrahydrofolate reductase	HD-ZIP
Soltu.DM.08G024760	266.368	311.822	366.75	158.308	202.284	105.837	314.98	155.476	1.01908	3.90231e-06	4.0143e-05	Soltu.DM.08G024760	chr08	54674886	54682160	+	3510	protein_coding	- && - && PF14389:Leucine-zipper of ternary complex factor MIP1|PF04784:Protein of unknown function, DUF547	SBP
Soltu.DM.02G014610	23.746	22.678	16.1802	0	0	0	20.868	0	6.89537	3.98181e-06	4.08915e-05	Soltu.DM.02G014610	chr02	29267261	29276520	+	2566	protein_coding	- && sp|Q8L6Z7|EXO1_ARATH Exonuclease 1 OS=Arabidopsis thaliana OX=3702 GN=EXO1 PE=2 SV=2 && PF00752:XPG N-terminal domain|PF00867:XPG I-region	C3H
Soltu.DM.12G022060	29.9406	39.6865	44.2258	106.138	97.1366	112.572	37.9509	105.282	-1.47283	3.98998e-06	4.0958e-05	Soltu.DM.12G022060	chr12	51579491	51586027	+	828	protein_coding	- && - && -	B3
Soltu.DM.04G032100	33.0379	59.5297	20.4949	116.032	103.145	144.324	37.6875	121.167	-1.67627	3.99574e-06	4.09998e-05	Soltu.DM.04G032100	chr04	63718322	63721654	+	2670	protein_coding	- && sp|O81832|Y4729_ARATH G-type lectin S-receptor-like serine/threonine-protein kinase At4g27290 OS=Arabidopsis thaliana OX=3702 GN=At4g27290 PE=3 SV=4 && PF08276:PAN-like domain|PF11883:Domain of unknown function (DUF3403)|PF07714:Protein tyrosine kina	FAR1
Soltu.DM.04G007970	67.1082	49.1356	35.5964	11.6932	1.00141	0	50.6134	4.23153	3.55101	4.15108e-06	4.25398e-05	Soltu.DM.04G007970	chr04	8457619	8458317	+	699	protein_coding	- && sp|Q9SA68|GRXS1_ARATH Monothiol glutaredoxin-S1 OS=Arabidopsis thaliana OX=3702 GN=GRXS1 PE=3 SV=1 && PF00462:Glutaredoxin	MIKC_MADS
Soltu.DM.01G044790	96.0163	113.39	106.789	46.7727	37.0521	25.0161	105.398	36.2803	1.53636	4.24976e-06	4.34901e-05	Soltu.DM.01G044790	chr01	82707354	82723313	-	3429	protein_coding	- && sp|O64988|BEATH_CLABR Acetyl-CoA-benzylalcohol acetyltransferase OS=Clarkia breweri OX=36903 GN=BEAT PE=1 SV=1 && PF02458:Transferase family	MYB_related
Soltu.DM.09G005350	0	0.944916	0	29.6827	42.0591	19.2431	0.314972	30.3283	-6.3783	4.25098e-06	4.34901e-05	Soltu.DM.09G005350	chr09	4845875	4847713	+	1055	protein_coding	- && sp|Q9FKL2|MYB36_ARATH Transcription factor MYB36 OS=Arabidopsis thaliana OX=3702 GN=MYB36 PE=1 SV=1 && PF00249:Myb-like DNA-binding domain	MYB
Soltu.DM.09G030390	219.908	139.848	129.441	84.5507	55.0774	38.4863	163.066	59.3715	1.45437	4.30649e-06	4.40395e-05	Soltu.DM.09G030390	chr09	66343871	66345138	+	833	protein_coding	- && - && -	-
Soltu.DM.07G021690	15.4865	8.50424	7.55074	101.641	75.1056	23.0918	10.5138	66.6127	-2.66521	4.57628e-06	4.66412e-05	Soltu.DM.07G021690	chr07	51819771	51821501	-	1590	protein_coding	- && sp|Q94J16|HFA4B_ORYSJ Heat stress transcription factor A-4b OS=Oryza sativa subsp. japonica OX=39947 GN=HSFA4B PE=2 SV=1 && PF00447:HSF-type DNA-binding	HSF
Soltu.DM.07G001800	283.919	294.814	279.377	14.3916	13.0183	0	286.037	9.13664	4.96724	4.60737e-06	4.69186e-05	Soltu.DM.07G001800	chr07	2143974	2146986	-	915	protein_coding	- && - && PF00445:Ribonuclease T2 family	-
Soltu.DM.06G003220	45.4271	44.411	51.7765	11.6932	6.00845	3.84863	47.2049	7.18342	2.70566	4.67137e-06	4.75304e-05	Soltu.DM.06G003220	chr06	3747560	3747979	-	420	protein_coding	- && - && -	-
Soltu.DM.05G024570	109.438	133.233	160.723	44.0743	69.0971	41.3728	134.465	51.5147	1.38652	4.74101e-06	4.82188e-05	Soltu.DM.05G024570	chr05	53094755	53099724	+	958	protein_coding	- && sp|A7R385|CSPLC_VITVI CASP-like protein 2B1 OS=Vitis vinifera OX=29760 GN=GSVIVT00013502001 PE=2 SV=1 && PF04535:Domain of unknown function (DUF588)	MYB_related
Soltu.DM.07G025020	0	0	0	11.6932	17.0239	37.5241	0	22.0804	-6.88216	4.88744e-06	4.961e-05	Soltu.DM.07G025020	chr07	54747756	54750841	+	2097	protein_coding	- && sp|O81832|Y4729_ARATH G-type lectin S-receptor-like serine/threonine-protein kinase At4g27290 OS=Arabidopsis thaliana OX=3702 GN=At4g27290 PE=3 SV=4 && PF00954:S-locus glycoprotein domain|PF08276:PAN-like domain|PF00069:Protein kinase domain|PF01453:	Nin-like
Soltu.DM.08G015900	10.3243	0	3.23603	78.2544	115.162	125.08	4.52012	106.166	-4.56351	5.06616e-06	5.1332e-05	Soltu.DM.08G015900	chr08	43855418	43857602	+	1013	protein_coding	- && sp|Q9SAH7|WRK40_ARATH Probable WRKY transcription factor 40 OS=Arabidopsis thaliana OX=3702 GN=WRKY40 PE=1 SV=1 && PF03106:WRKY DNA -binding domain	WRKY
Soltu.DM.09G001580	25.8108	33.0721	35.5964	79.1539	102.144	100.064	31.4931	93.7873	-1.57366	5.06826e-06	5.1332e-05	Soltu.DM.09G001580	chr09	1097910	1100473	-	2564	protein_coding	- && sp|P17801|KPRO_MAIZE Putative receptor protein kinase ZmPK1 OS=Zea mays OX=4577 GN=PK1 PE=2 SV=2 && PF01453:D-mannose binding lectin|PF00069:Protein kinase domain|PF00954:S-locus glycoprotein domain	MYB_related
Soltu.DM.12G008910	237.46	162.526	169.352	33.2806	100.141	75.0482	189.779	69.4899	1.45366	5.10912e-06	5.17027e-05	Soltu.DM.12G008910	chr12	8021094	8037555	+	5029	protein_coding	- && sp|O80386|CIP7_ARATH COP1-interacting protein 7 OS=Arabidopsis thaliana OX=3702 GN=CIP7 PE=1 SV=1 && -	-
Soltu.DM.01G043800	88.7893	120.004	69.0354	192.488	176.248	242.464	92.6096	203.733	-1.13345	5.13002e-06	5.18808e-05	Soltu.DM.01G043800	chr01	81963846	81968230	+	1531	protein_coding	- && sp|P42777|GBF4_ARATH G-box-binding factor 4 OS=Arabidopsis thaliana OX=3702 GN=GBF4 PE=1 SV=1 && PF00170:bZIP transcription factor	bZIP
Soltu.DM.08G028540	22.7135	29.2924	10.7868	0	0	0	20.9309	0	6.90101	5.131e-06	5.18808e-05	Soltu.DM.08G028540	chr08	57855735	57856537	-	803	protein_coding	- && sp|Q1ZZU9|DIR_SINHE Dirigent protein OS=Sinopodophyllum hexandrum OX=93608 GN=DIR PE=2 SV=1 && PF03018:Dirigent-like protein	B3
Soltu.DM.08G026750	46.4595	70.8687	38.8324	109.736	191.269	127.967	52.0535	142.991	-1.4514	5.14915e-06	5.20426e-05	Soltu.DM.08G026750	chr08	56208730	56211249	-	1247	protein_coding	- && sp|Q4JFW8|SGR1_SOLLC Protein STAY-GREEN 1, chloroplastic OS=Solanum lycopersicum OX=4081 GN=SGR1 PE=1 SV=1 && PF12638:Staygreen protein	MIKC_MADS
Soltu.DM.09G021990	126.989	140.792	143.464	73.757	19.0267	27.9026	137.082	40.2288	1.76125	5.21194e-06	5.26553e-05	Soltu.DM.09G021990	chr09	57373322	57374265	+	944	protein_coding	- && - && -	-
Soltu.DM.08G021600	97.0487	59.5297	44.2258	14.3916	19.0267	10.5837	66.9347	14.6674	2.1926	5.32585e-06	5.37167e-05	Soltu.DM.08G021600	chr08	50996319	51027459	-	2430	protein_coding	- && sp|Q7XA42|RGA1_SOLBU Putative disease resistance protein RGA1 OS=Solanum bulbocastanum OX=147425 GN=RGA1 PE=2 SV=2 && PF13855:Leucine rich repeat|PF18052:Rx N-terminal domain	WRKY
Soltu.DM.05G018820	26.8433	40.6314	25.8883	0	0	2.88647	31.121	0.962157	5.02693	5.43327e-06	5.46865e-05	Soltu.DM.05G018820	chr05	46133918	46135645	+	1266	protein_coding	- && sp|O23044|PER3_ARATH Peroxidase 3 OS=Arabidopsis thaliana OX=3702 GN=PER3 PE=2 SV=1 && PF00141:Peroxidase	FAR1
Soltu.DM.04G021070	113.568	108.665	124.048	30.5822	35.0493	58.6916	115.427	41.441	1.47882	5.4403e-06	5.47345e-05	Soltu.DM.04G021070	chr04	48468382	48477962	-	2694	protein_coding	- && sp|P31049|FAMT_PSEPU Probable fatty acid methyltransferase OS=Pseudomonas putida OX=303 PE=3 SV=1 && PF02353:Mycolic acid cyclopropane synthetase|PF13450:NAD(P)-binding Rossmann-like domain	-
Soltu.DM.07G001470	149.703	128.509	115.418	54.868	63.0887	33.6755	131.21	50.5441	1.37704	5.46924e-06	5.49801e-05	Soltu.DM.07G001470	chr07	1802065	1804326	+	2262	protein_coding	- && sp|Q940Q4|ATL13_ARATH RING-H2 finger protein ATL13 OS=Arabidopsis thaliana OX=3702 GN=ATL13 PE=2 SV=2 && PF13639:Ring finger domain	bHLH
Soltu.DM.07G004430	0	2.83475	1.07868	47.6722	10.0141	49.07	1.30447	35.5854	-4.73603	5.48031e-06	5.50687e-05	Soltu.DM.07G004430	chr07	5686059	5686615	+	387	protein_coding	- && - && -	-
Soltu.DM.08G028710	175.514	177.644	176.903	84.5507	100.141	63.5024	176.687	82.7313	1.0956	5.49857e-06	5.52292e-05	Soltu.DM.08G028710	chr08	58034764	58035487	-	724	protein_coding	- && - && -	-
Soltu.DM.11G009520	75.3676	72.7585	99.2383	170.9	168.237	180.886	82.4548	173.341	-1.07459	5.50938e-06	5.52813e-05	Soltu.DM.11G009520	chr11	9198388	9200894	-	927	protein_coding	- && sp|O64718|C71B9_ARATH Cytochrome P450 71B9 OS=Arabidopsis thaliana OX=3702 GN=CYP71B9 PE=2 SV=3 && PF00067:Cytochrome P450	E2F/DP
Soltu.DM.02G012910	201.324	137.958	86.2942	46.7727	48.0676	57.7294	141.859	50.8566	1.48103	5.51021e-06	5.52813e-05	Soltu.DM.02G012910	chr02	27620359	27621314	-	956	protein_coding	- && - && -	-
Soltu.DM.01G037590	64.0109	55.75	72.2714	127.726	139.196	177.999	64.0108	148.307	-1.21408	5.53906e-06	5.5521e-05	Soltu.DM.01G037590	chr01	76658544	76659829	+	1286	protein_coding	- && sp|Q0ZPV7|CXE1_ACTER Carboxylesterase 1 OS=Actinidia eriantha OX=165200 GN=CXE1 PE=1 SV=1 && PF07859:alpha/beta hydrolase fold	GRAS
Soltu.DM.10G017460	51.6217	68.0339	60.4059	235.663	129.182	113.535	60.0205	159.46	-1.4102	5.57813e-06	5.58895e-05	Soltu.DM.10G017460	chr10	47626183	47629694	-	2291	protein_coding	- && sp|F4I9E1|NFD4_ARATH Protein NUCLEAR FUSION DEFECTIVE 4 OS=Arabidopsis thaliana OX=3702 GN=NFD4 PE=3 SV=1 && PF06813:Nodulin-like	NF-YC
Soltu.DM.02G027390	2.06487	8.50424	12.9441	32.3811	61.0859	67.351	7.83775	53.606	-2.77669	5.70445e-06	5.7061e-05	Soltu.DM.02G027390	chr02	40243033	40244090	-	1058	protein_coding	- && - && PF00170:bZIP transcription factor	bZIP
Soltu.DM.05G019270	35.1027	16.0636	20.4949	94.4449	67.0943	92.3671	23.8871	84.6354	-1.82936	5.73015e-06	5.72945e-05	Soltu.DM.05G019270	chr05	46911432	46913416	+	1887	protein_coding	- && sp|O48927|C78A3_SOYBN Cytochrome P450 78A3 OS=Glycine max OX=3847 GN=CYP78A3 PE=2 SV=1 && PF00067:Cytochrome P450	B3
Soltu.DM.02G024270	72.2703	95.4365	48.5405	259.948	137.193	160.68	72.0824	185.941	-1.36447	5.78241e-06	5.77455e-05	Soltu.DM.02G024270	chr02	37584530	37587167	+	2000	protein_coding	- && sp|C0SVM5|BBX19_ARATH B-box zinc finger protein 19 OS=Arabidopsis thaliana OX=3702 GN=BBX19 PE=1 SV=1 && PF00643:B-box zinc finger	DBB
Soltu.DM.08G022530	180.676	286.309	215.736	134.921	84.1183	49.07	227.574	89.3699	1.34658	5.89232e-06	5.87948e-05	Soltu.DM.08G022530	chr08	51871891	51881412	-	3815	protein_coding	- && sp|Q8LPK2|AB2B_ARATH ABC transporter B family member 2 OS=Arabidopsis thaliana OX=3702 GN=ABCB2 PE=1 SV=3 && PF00005:ABC transporter|PF00664:ABC transporter transmembrane region	Nin-like
Soltu.DM.10G024650	38.2	27.4026	19.4162	56.667	113.159	133.74	28.3396	101.189	-1.83323	5.92545e-06	5.90525e-05	Soltu.DM.10G024650	chr10	56271666	56274400	-	1415	protein_coding	- && sp|Q9LF92|P2A15_ARATH F-box protein PP2-A15 OS=Arabidopsis thaliana OX=3702 GN=PP2A15 PE=2 SV=1 && PF14299:Phloem protein 2	GRAS
Soltu.DM.05G020770	201.324	148.352	116.497	64.7622	56.0788	73.1239	155.391	64.655	1.26487	5.93353e-06	5.91088e-05	Soltu.DM.05G020770	chr05	48991458	48993611	+	2154	protein_coding	- && sp|O81312|GAE3_ARATH UDP-glucuronate 4-epimerase 3 OS=Arabidopsis thaliana OX=3702 GN=GAE3 PE=2 SV=1 && PF01370:NAD dependent epimerase/dehydratase family	FAR1
Soltu.DM.01G031200	142.476	102.051	92.7663	223.969	280.394	192.431	112.431	232.265	-1.04616	6.01037e-06	5.97761e-05	Soltu.DM.01G031200	chr01	70971741	70978085	+	2089	protein_coding	- && sp|Q0JB88|DJA6_ORYSJ Chaperone protein dnaJ A6 OS=Oryza sativa subsp. japonica OX=39947 GN=DJA6 PE=1 SV=1 && PF01556:DnaJ C terminal domain|PF00684:DnaJ central domain	G2-like
Soltu.DM.12G028390	117.697	147.407	165.038	68.3601	60.0845	57.7294	143.381	62.058	1.20677	6.14096e-06	6.10248e-05	Soltu.DM.12G028390	chr12	58097857	58100517	-	1790	protein_coding	- && sp|F4IN23|BZP34_ARATH Basic leucine zipper 34 OS=Arabidopsis thaliana OX=3702 GN=BZIP34 PE=1 SV=1 && PF00170:bZIP transcription factor	bZIP
Soltu.DM.06G009170	260.173	251.348	172.588	88.1486	141.199	84.6698	228.036	104.672	1.12668	6.22267e-06	6.17863e-05	Soltu.DM.06G009170	chr06	27225638	27228899	+	1110	protein_coding	- && sp|Q9SRM5|CPR49_ARATH GDSL esterase/lipase CPRD49 OS=Arabidopsis thaliana OX=3702 GN=CPRD49 PE=2 SV=1 && PF13472:GDSL-like Lipase/Acylhydrolase family	-
Soltu.DM.01G032000	165.189	255.127	291.243	131.323	71.1	110.648	237.187	104.357	1.18178	6.24505e-06	6.19831e-05	Soltu.DM.01G032000	chr01	71840109	71842662	+	1107	protein_coding	- && - && PF07386:Protein of unknown function (DUF1499)	Trihelix
Soltu.DM.09G000610	70.2055	52.9153	32.3603	12.5927	0	3.84863	51.827	5.48043	3.21844	6.27984e-06	6.23029e-05	Soltu.DM.09G000610	chr09	435261	437318	-	2058	protein_coding	- && sp|Q9SS81|PP221_ARATH Pentatricopeptide repeat-containing protein At3g09060 OS=Arabidopsis thaliana OX=3702 GN=At3g09060 PE=2 SV=1 && PF13041:PPR repeat family|PF12854:PPR repeat	MYB
Soltu.DM.11G016250	82.5947	73.7034	125.127	37.778	25.0352	11.5459	93.8082	24.7864	1.91422	6.37298e-06	6.31753e-05	Soltu.DM.11G016250	chr11	30660678	30664778	-	1934	protein_coding	- && sp|Q56XQ6|PTR15_ARATH Protein NRT1/ PTR FAMILY 4.4 OS=Arabidopsis thaliana OX=3702 GN=NPF4.4 PE=2 SV=1 && PF00854:POT family	C3H
Soltu.DM.05G006900	106.341	72.7585	86.2942	156.509	179.252	250.161	88.4644	195.307	-1.14365	6.45614e-06	6.39735e-05	Soltu.DM.05G006900	chr05	6706609	6709009	-	2401	protein_coding	- && sp|B9S2H4|Y232_RICCO Glycosyltransferase family 92 protein RCOM_0530710 OS=Ricinus communis OX=3988 GN=RCOM_0699480 PE=3 SV=1 && PF01697:Glycosyltransferase family 92	-
Soltu.DM.06G031540	161.06	127.564	149.936	38.6775	62.0873	76.0104	146.186	58.925	1.31311	6.47844e-06	6.41683e-05	Soltu.DM.06G031540	chr06	56456624	56459077	-	1645	protein_coding	- && sp|Q38865|EXPA6_ARATH Expansin-A6 OS=Arabidopsis thaliana OX=3702 GN=EXPA6 PE=2 SV=2 && PF01357:Pollen allergen|PF03330:Lytic transglycolase	MYB_related
Soltu.DM.11G010950	78.4649	88.8221	61.4846	17.9895	27.038	21.1675	76.2572	22.065	1.79405	6.66551e-06	6.59136e-05	Soltu.DM.11G010950	chr11	11194495	11200139	-	1553	protein_coding	- && sp|Q41452|FLS_SOLTU Flavonol synthase/flavanone 3-hydroxylase OS=Solanum tuberosum OX=4113 PE=2 SV=1 && PF03171:2OG-Fe(II) oxygenase superfamily|PF14226:non-haem dioxygenase in morphine synthesis N-terminal	B3
Soltu.DM.03G002060	33.0379	49.1356	35.5964	89.0481	120.169	115.459	39.2566	108.225	-1.45814	6.74853e-06	6.66802e-05	Soltu.DM.03G002060	chr03	1990115	1992870	+	1267	protein_coding	- && - && PF04720:PDDEXK-like family of unknown function	-
Soltu.DM.05G001780	82.5947	96.3814	71.1927	187.091	145.204	204.939	83.3896	179.078	-1.10081	6.80898e-06	6.72228e-05	Soltu.DM.05G001780	chr05	1344032	1346107	+	1627	protein_coding	- && - && PF06880:Protein of unknown function (DUF1262)	-
Soltu.DM.02G022950	65.0433	50.0805	30.203	135.821	109.153	145.286	48.4423	130.087	-1.42313	6.82341e-06	6.73378e-05	Soltu.DM.02G022950	chr02	36637091	36639500	+	1609	protein_coding	- && sp|O80919|TBL34_ARATH Protein trichome birefringence-like 34 OS=Arabidopsis thaliana OX=3702 GN=TBL34 PE=2 SV=2 && PF13839:GDSL/SGNH-like Acyl-Esterase family found in Pmr5 and Cas1p|PF14416:PMR5 N terminal Domain	BES1
Soltu.DM.06G024660	164.157	113.39	152.094	44.0743	78.1098	46.1835	143.213	56.1226	1.35386	6.89135e-06	6.7953e-05	Soltu.DM.06G024660	chr06	50670699	50674018	-	1926	protein_coding	- && sp|Q940Q8|IX10L_ARATH Probable beta-1,4-xylosyltransferase IRX10L OS=Arabidopsis thaliana OX=3702 GN=IRX10L PE=2 SV=1 && PF03016:Exostosin family	NAC
Soltu.DM.03G025080	39.2325	37.7966	66.878	0	5.00704	10.5837	47.969	5.19692	3.21809	6.93005e-06	6.83068e-05	Soltu.DM.03G025080	chr03	50273123	50278774	-	3063	protein_coding	- && sp|F4JRP8|STIL2_ARATH Protein STICHEL-like 2 OS=Arabidopsis thaliana OX=3702 GN=At4g24790 PE=3 SV=1 && PF13177:DNA polymerase III, delta subunit	-
Soltu.DM.10G015540	59.8811	108.665	93.8449	162.805	200.282	218.41	87.4638	193.832	-1.14541	7.04124e-06	6.9291e-05	Soltu.DM.10G015540	chr10	44300858	44308696	-	791	protein_coding	- && sp|Q949R9|MPC1_ARATH Mitochondrial pyruvate carrier 1 OS=Arabidopsis thaliana OX=3702 GN=MPC1 PE=3 SV=1 && PF03650:Mitochondrial pyruvate carriers	-
Soltu.DM.04G019480	77.4325	100.161	71.1927	142.117	194.273	208.788	82.9288	181.726	-1.12785	7.09346e-06	6.97193e-05	Soltu.DM.04G019480	chr04	44635181	44638346	+	2329	protein_coding	- && - && PF06101:Vacuolar protein sorting-associated protein 62	-
Soltu.DM.08G001200	36.1352	44.411	75.5074	116.032	213.3	117.383	52.0179	148.905	-1.51949	7.1242e-06	6.99365e-05	Soltu.DM.08G001200	chr08	1702509	1707314	+	1860	protein_coding	- && sp|Q9FUR2|IP5P2_ARATH Type I inositol polyphosphate 5-phosphatase 2 OS=Arabidopsis thaliana OX=3702 GN=IP5P2 PE=1 SV=2 && PF03372:Endonuclease/Exonuclease/phosphatase family	M-type_MADS
Soltu.DM.04G032180	210.616	182.369	222.208	73.757	116.163	28.8647	205.064	72.9283	1.49286	7.40649e-06	7.26195e-05	Soltu.DM.04G032180	chr04	63810199	63814029	+	3506	protein_coding	- && sp|Q9ZQB9|CSLCC_ARATH Probable xyloglucan glycosyltransferase 12 OS=Arabidopsis thaliana OX=3702 GN=CSLC12 PE=1 SV=1 && PF13641:Glycosyltransferase like family 2	C2H2
Soltu.DM.02G004720	119.762	127.564	59.3273	7.1958	26.0366	38.4863	102.218	23.9062	2.10306	7.82161e-06	7.64704e-05	Soltu.DM.02G004720	chr02	17337732	17354104	+	3363	protein_coding	- && sp|Q9FGV1|ARFH_ARATH Auxin response factor 8 OS=Arabidopsis thaliana OX=3702 GN=ARF8 PE=1 SV=2 && PF02362:B3 DNA binding domain|PF06507:Auxin response factor|PF02309:AUX/IAA family	ARF
Soltu.DM.07G022340	82.5947	110.555	118.655	28.7832	17.0239	49.07	103.935	31.6257	1.71488	7.82446e-06	7.64704e-05	Soltu.DM.07G022340	chr07	52469622	52489296	-	3903	protein_coding	- && - && -	MYB_related
Soltu.DM.07G022360	165.189	123.784	156.408	62.9633	76.107	58.6916	148.461	65.9206	1.17127	7.92617e-06	7.74334e-05	Soltu.DM.07G022360	chr07	52498376	52500095	+	916	protein_coding	- && sp|A7QBZ2|CSPLA_VITVI CASP-like protein 2A1 OS=Vitis vinifera OX=29760 GN=VIT_01s0010g01870 PE=2 SV=1 && PF04535:Domain of unknown function (DUF588)	MYB_related
Soltu.DM.01G038830	204.422	188.983	257.804	122.329	82.1154	115.459	217.07	106.634	1.02218	8.00203e-06	7.80802e-05	Soltu.DM.01G038830	chr01	77643689	77652079	-	1796	protein_coding	- && sp|Q5XF36|KMS1_ARATH Vacuole membrane protein KMS1 OS=Arabidopsis thaliana OX=3702 GN=KMS1 PE=1 SV=1 && -	-
Soltu.DM.02G018310	1.03243	6.61441	0	31.4816	26.0366	56.7673	2.54895	38.0952	-3.85454	8.01372e-06	7.81627e-05	Soltu.DM.02G018310	chr02	32720755	32723240	+	1399	protein_coding	- && sp|Q53FA7|QORX_HUMAN Quinone oxidoreductase PIG3 OS=Homo sapiens OX=9606 GN=TP53I3 PE=1 SV=2 && PF08240:Alcohol dehydrogenase GroES-like domain|PF00107:Zinc-binding dehydrogenase	M-type_MADS
novel.1722	18.5838	16.0636	12.9441	60.2649	53.0746	77.9347	15.8638	63.7581	-2.00539	8.12042e-06	7.90764e-05	-	chr08	1298945	1305468	-	2993	-	- && sp|P10978|POLX_TOBAC Retrovirus-related Pol polyprotein from transposon TNT 1-94 OS=Nicotiana tabacum OX=4097 PE=2 SV=1 && -	HD-ZIP
Soltu.DM.03G016990	51.6217	91.6568	45.3045	202.382	177.249	115.459	62.861	165.03	-1.3876	8.43256e-06	8.18895e-05	Soltu.DM.03G016990	chr03	41408915	41410771	+	1641	protein_coding	- && sp|Q9FXW4|C80B2_COPJA Probable (S)-N-methylcoclaurine 3'-hydroxylase isozyme 2 OS=Coptis japonica OX=3442 GN=CYP80B2 PE=2 SV=1 && PF00067:Cytochrome P450	G2-like
Soltu.DM.06G030740	56.7838	31.1822	35.5964	116.032	100.141	120.27	41.1875	112.148	-1.44767	8.62424e-06	8.37137e-05	Soltu.DM.06G030740	chr06	55716010	55719753	-	1217	protein_coding	- && sp|Q9LSS4|TET4_ARATH Tetraspanin-4 OS=Arabidopsis thaliana OX=3702 GN=TET4 PE=3 SV=1 && PF00335:Tetraspanin family	-
Soltu.DM.03G032010	40.2649	22.678	25.8883	0.899476	1.00141	0	29.6104	0.633628	5.5434	8.87928e-06	8.59473e-05	Soltu.DM.03G032010	chr03	55985002	55991577	-	2108	protein_coding	- && sp|Q551H4|FRAY2_DICDI Serine/threonine-protein kinase fray2 OS=Dictyostelium discoideum OX=44689 GN=fray2 PE=3 SV=1 && PF00069:Protein kinase domain	WRKY
Soltu.DM.03G034300	24.7784	17.9534	15.1015	0	0	0	19.2778	0	6.7805	8.97499e-06	8.67713e-05	Soltu.DM.03G034300	chr03	57733345	57735187	+	1755	protein_coding	- && sp|Q9SBV9|CYCLD_ANTCI Transcription factor CYCLOIDEA (Fragment) OS=Antirrhinum cirrhigerum OX=102600 GN=CYC PE=3 SV=1 && PF03634:TCP family transcription factor	TCP
Soltu.DM.07G014900	57.8163	64.2543	65.7993	143.916	121.17	156.832	62.6233	140.639	-1.16775	8.99656e-06	8.69452e-05	Soltu.DM.07G014900	chr07	44669136	44671051	+	1916	protein_coding	- && sp|Q9LNJ3|APF2_ARATH Aspartyl protease family protein 2 OS=Arabidopsis thaliana OX=3702 GN=APF2 PE=2 SV=1 && PF14543:Xylanase inhibitor N-terminal|PF14541:Xylanase inhibitor C-terminal	C2H2
Soltu.DM.06G009760	27.8757	47.2458	49.6192	117.831	139.196	89.4806	41.5802	115.503	-1.47312	9.04255e-06	8.7355e-05	Soltu.DM.06G009760	chr06	29909042	29909894	+	853	protein_coding	- && sp|Q9SRM0|ATL66_ARATH RING-H2 finger protein ATL66 OS=Arabidopsis thaliana OX=3702 GN=ATL66 PE=2 SV=1 && PF13639:Ring finger domain	WOX
Soltu.DM.S001740	74.3352	10.3941	10.7868	0	1.00141	0	31.8387	0.333803	6.54167	9.06629e-06	8.75146e-05	Soltu.DM.S001740	scaffold_305	22914	24904	-	1041	protein_coding	- && sp|Q9FQ27|TPSGB_SOLHA (E,E)-germacrene B synthase OS=Solanum habrochaites OX=62890 GN=SSTLH1 PE=1 SV=1 && PF03936:Terpene synthase family, metal binding domain	SBP
Soltu.DM.09G017540	115.633	133.233	90.6089	44.0743	22.031	50.0322	113.158	38.7125	1.54548	9.19926e-06	8.87322e-05	Soltu.DM.09G017540	chr09	49377367	49385459	-	405	protein_coding	- && sp|Q9Y6Y8|S23IP_HUMAN SEC23-interacting protein OS=Homo sapiens OX=9606 GN=SEC23IP PE=1 SV=1 && PF00536:SAM domain (Sterile alpha motif)	B3
Soltu.DM.04G000090	170.351	118.114	185.533	70.1591	72.1014	69.2753	157.999	70.5119	1.16213	9.28087e-06	8.94435e-05	Soltu.DM.04G000090	chr04	298758	303389	-	2033	protein_coding	- && sp|Q9M817|PTR6_ARATH Protein NRT1/ PTR FAMILY 1.2 OS=Arabidopsis thaliana OX=3702 GN=NPF1.2 PE=1 SV=1 && PF00854:POT family	MYB_related
Soltu.DM.05G008450	169.319	170.085	162.88	98.0428	48.0676	71.1996	167.428	72.4367	1.20478	9.35163e-06	9.00539e-05	Soltu.DM.05G008450	chr05	8441137	8443685	-	2260	protein_coding	- && sp|Q40161|GP1_SOLLC Polygalacturonase-1 non-catalytic subunit beta OS=Solanum lycopersicum OX=4081 GN=GP1 PE=1 SV=1 && PF03181:BURP domain	-
Soltu.DM.11G020390	102.211	83.1526	91.6876	170.9	222.313	169.34	92.3504	187.518	-1.02198	9.71578e-06	9.33754e-05	Soltu.DM.11G020390	chr11	40265223	40267218	-	1820	protein_coding	- && sp|Q9M2U1|DOF36_ARATH Dof zinc finger protein DOF3.6 OS=Arabidopsis thaliana OX=3702 GN=DOF3.6 PE=1 SV=2 && PF02701:Dof domain, zinc finger	Dof
Soltu.DM.06G012010	26.8433	13.2288	5.39339	104.339	77.1084	44.2592	15.1552	75.2356	-2.30997	9.76818e-06	9.37675e-05	Soltu.DM.06G012010	chr06	35787157	35789854	+	1257	protein_coding	- && sp|Q9SG92|MES17_ARATH Methylesterase 17 OS=Arabidopsis thaliana OX=3702 GN=MES17 PE=1 SV=1 && PF00561:alpha/beta hydrolase fold	C2H2
Soltu.DM.02G010360	4.12973	13.2288	6.47207	22.4869	58.0817	86.5941	7.94354	55.7209	-2.7971	9.82303e-06	9.42195e-05	Soltu.DM.02G010360	chr02	25239079	25239771	-	693	protein_coding	- && sp|Q9XF63|ATL3_ARATH RING-H2 finger protein ATL3 OS=Arabidopsis thaliana OX=3702 GN=ATL3 PE=2 SV=1 && PF13639:Ring finger domain	ARR-B
novel.1725	42.3298	8.50424	11.8655	0	0	0	20.8998	0	6.89597	9.86497e-06	9.45844e-05	-	chr08	2228226	2229955	-	509	-	- && - && -	-
Soltu.DM.07G009300	80.5298	78.428	149.936	196.086	257.362	222.258	102.965	225.235	-1.13254	1.00734e-05	9.6354e-05	Soltu.DM.07G009300	chr07	23499271	23506388	+	3587	protein_coding	- && sp|Q9C638|WEL2_ARATH Protein WEAK CHLOROPLAST MOVEMENT UNDER BLUE LIGHT-like 2 OS=Arabidopsis thaliana OX=3702 GN=WEL2 PE=2 SV=1 && PF05701:Weak chloroplast movement under blue light	GRAS
Soltu.DM.12G027090	34.0703	11.339	14.0228	0	0	0	19.8107	0	6.81892	1.01689e-05	9.71911e-05	Soltu.DM.12G027090	chr12	57188343	57192379	-	1434	protein_coding	- && sp|Q949Y3|PPA26_ARATH Bifunctional purple acid phosphatase 26 OS=Arabidopsis thaliana OX=3702 GN=PAP26 PE=1 SV=1 && PF16656:Purple acid Phosphatase, N-terminal domain|PF00149:Calcineurin-like phosphoesterase|PF14008:Iron/zinc purple acid phosphatase-	C3H
Soltu.DM.03G021810	16.5189	17.0085	14.0228	49.4712	80.1126	60.6159	15.8501	63.3999	-1.99644	1.0298e-05	9.83089e-05	Soltu.DM.03G021810	chr03	46682742	46683519	-	778	protein_coding	- && sp|Q9ZUZ3|SAU32_ARATH Auxin-responsive protein SAUR32 OS=Arabidopsis thaliana OX=3702 GN=SAUR32 PE=2 SV=1 && PF02519:Auxin responsive protein	ZF-HD
Soltu.DM.12G024040	276.692	398.754	335.469	113.334	154.217	233.804	336.972	167.118	1.01365	1.0867e-05	0.000103375	Soltu.DM.12G024040	chr12	53896395	53904071	-	3021	protein_coding	- && sp|Q9C5Y2|KAO2_ARATH Ent-kaurenoic acid oxidase 2 OS=Arabidopsis thaliana OX=3702 GN=KAO2 PE=1 SV=2 && PF00067:Cytochrome P450	G2-like
Soltu.DM.08G030020	150.735	197.487	209.263	51.2701	111.156	76.0104	185.829	79.4789	1.22918	1.08959e-05	0.000103609	Soltu.DM.08G030020	chr08	58988104	58992024	+	1881	protein_coding	- && sp|Q9SGU9|MGL_ARATH Methionine gamma-lyase OS=Arabidopsis thaliana OX=3702 GN=MGL PE=1 SV=1 && PF01053:Cys/Met metabolism PLP-dependent enzyme	-
Soltu.DM.09G018210	69.173	17.9534	11.8655	118.731	129.182	141.437	32.9973	129.783	-1.97658	1.09219e-05	0.000103816	Soltu.DM.09G018210	chr09	51399201	51402184	-	858	protein_coding	- && sp|Q8GXU5|SDI1_ARATH Protein SULFUR DEFICIENCY-INDUCED 1 OS=Arabidopsis thaliana OX=3702 GN=SDI1 PE=2 SV=1 && -	-
Soltu.DM.08G029680	23.746	14.1737	23.7309	80.0533	89.1253	53.8808	20.5502	74.3531	-1.8606	1.10379e-05	0.000104796	Soltu.DM.08G029680	chr08	58706668	58710834	+	2750	protein_coding	- && sp|Q84TH9|NLP7_ARATH Protein NLP7 OS=Arabidopsis thaliana OX=3702 GN=NLP7 PE=1 SV=2 && PF00564:PB1 domain	Nin-like
Soltu.DM.06G033760	120.795	145.517	73.3501	26.9843	55.0774	21.1675	113.221	34.4097	1.72428	1.10628e-05	0.00010499	Soltu.DM.06G033760	chr06	57994326	57996222	+	399	protein_coding	- && sp|P49098|CYB5_TOBAC Cytochrome b5 OS=Nicotiana tabacum OX=4097 PE=2 SV=1 && PF00173:Cytochrome b5-like Heme/Steroid binding domain	-
Soltu.DM.04G002280	53.6865	81.2628	145.621	20.6879	36.0507	16.3567	93.5236	24.3651	1.9426	1.11685e-05	0.000105828	Soltu.DM.04G002280	chr04	2427072	2429787	-	1049	protein_coding	- && sp|P50164|TRN2_HYONI Tropinone reductase 2 OS=Hyoscyamus niger OX=4079 GN=TR2 PE=2 SV=1 && PF13561:Enoyl-(Acyl carrier protein) reductase	MYB_related
Soltu.DM.10G013070	10.3243	9.44916	7.55074	41.3759	71.1	37.5241	9.10808	50	-2.45309	1.12524e-05	0.000106498	Soltu.DM.10G013070	chr10	37924518	37926484	+	1761	protein_coding	- && sp|Q9LXA5|LRK91_ARATH L-type lectin-domain containing receptor kinase IX.1 OS=Arabidopsis thaliana OX=3702 GN=LECRK91 PE=1 SV=1 && PF00069:Protein kinase domain|PF00139:Legume lectin domain	ERF
Soltu.DM.11G009070	0	0	0	26.9843	17.0239	14.4324	0	19.4802	-6.70311	1.1271e-05	0.000106633	Soltu.DM.11G009070	chr11	8763001	8763896	-	896	protein_coding	- && sp|Q6NML0|ATL76_ARATH E3 ubiquitin-protein ligase ATL76 OS=Arabidopsis thaliana OX=3702 GN=ATL76 PE=1 SV=1 && PF13639:Ring finger domain	C3H
Soltu.DM.01G001210	1.03243	13.2288	1.07868	27.8837	55.0774	69.2753	5.11331	50.7455	-3.27704	1.13851e-05	0.000107671	Soltu.DM.01G001210	chr01	1403834	1408454	+	1378	protein_coding	- && sp|Q84MC2|LOG8_ARATH Cytokinin riboside 5'-monophosphate phosphoribohydrolase LOG8 OS=Arabidopsis thaliana OX=3702 GN=LOG8 PE=1 SV=1 && PF03641:Possible lysine decarboxylase	C3H
Soltu.DM.09G004490	16.5189	26.4576	18.3375	56.667	83.1168	78.8969	20.438	72.8936	-1.82829	1.15693e-05	0.00010937	Soltu.DM.09G004490	chr09	3914029	3916355	-	2327	protein_coding	- && - && PF13837:Myb/SANT-like DNA-binding domain	Trihelix
Soltu.DM.01G050620	58.8487	64.2543	66.878	24.2858	6.00845	6.7351	63.327	12.3431	2.34584	1.16918e-05	0.000110442	Soltu.DM.01G050620	chr01	87238837	87244341	+	1832	protein_coding	- && sp|Q9LF27|WDR12_ARATH Ribosome biogenesis protein WDR12 homolog OS=Arabidopsis thaliana OX=3702 GN=WDR12 PE=1 SV=1 && PF08154:NLE (NUC135) domain	-
Soltu.DM.08G002250	37.1676	26.4576	23.7309	0	3.00422	0	29.1187	1.00141	4.91322	1.17569e-05	0.000111014	Soltu.DM.08G002250	chr08	2969869	2971370	+	1374	protein_coding	- && sp|Q6VAA6|U74G1_STERE UDP-glycosyltransferase 74G1 OS=Stevia rebaudiana OX=55670 GN=UGT74G1 PE=1 SV=1 && PF00201:UDP-glucoronosyl and UDP-glucosyl transferase	FAR1
Soltu.DM.10G023210	193.065	224.89	230.837	121.429	124.175	75.0482	216.264	106.884	1.01651	1.17802e-05	0.000111147	Soltu.DM.10G023210	chr10	55171757	55174067	+	2311	protein_coding	- && sp|Q9M2S4|LRKS4_ARATH L-type lectin-domain containing receptor kinase S.4 OS=Arabidopsis thaliana OX=3702 GN=LECRKS4 PE=2 SV=1 && PF00069:Protein kinase domain|PF00139:Legume lectin domain	ERF
Soltu.DM.12G001210	35.1027	17.0085	79.8221	375.981	222.313	294.42	43.9778	297.571	-2.76192	1.18823e-05	0.000112067	Soltu.DM.12G001210	chr12	1112829	1115591	+	1495	protein_coding	- && - && PF04646:Protein of unknown function, DUF604	Trihelix
Soltu.DM.01G006570	13.4216	13.2288	14.0228	61.1643	40.0563	76.0104	13.5578	59.077	-2.125	1.20041e-05	0.000113084	Soltu.DM.01G006570	chr01	7529164	7530627	-	1464	protein_coding	- && - && PF08263:Leucine rich repeat N-terminal domain|PF13855:Leucine rich repeat	M-type_MADS
novel.1770	9.2919	32.1271	11.8655	80.9528	51.0718	105.837	17.7615	79.2873	-2.14707	1.20556e-05	0.000113481	-	chr08	23522624	23525504	-	1131	-	- && - && -	-
Soltu.DM.11G005850	133.184	61.4195	101.396	207.779	199.28	236.691	98.6664	214.583	-1.12431	1.2067e-05	0.000113544	Soltu.DM.11G005850	chr11	5794597	5797097	+	2010	protein_coding	- && sp|P93604|LRK10_WHEAT Rust resistance kinase Lr10 OS=Triticum aestivum OX=4565 GN=LRK10 PE=2 SV=1 && PF00069:Protein kinase domain|PF13947:Wall-associated receptor kinase galacturonan-binding	bHLH
Soltu.DM.07G016680	124.924	85.9873	60.4059	200.583	241.339	167.415	90.4392	203.113	-1.16581	1.21735e-05	0.000114457	Soltu.DM.07G016680	chr07	46774089	46775449	+	1361	protein_coding	- && sp|Q9SXS8|ERF3_TOBAC Ethylene-responsive transcription factor 3 OS=Nicotiana tabacum OX=4097 GN=ERF3 PE=2 SV=1 && PF00847:AP2 domain	ERF
Soltu.DM.10G019450	218.876	148.352	198.477	44.0743	117.165	58.6916	188.568	73.3102	1.36649	1.227e-05	0.000115098	Soltu.DM.10G019450	chr10	50808829	50811713	-	2529	protein_coding	- && sp|Q9FFT4|PDC2_ARATH Pyruvate decarboxylase 2 OS=Arabidopsis thaliana OX=3702 GN=PDC2 PE=2 SV=1 && PF02776:Thiamine pyrophosphate enzyme, N-terminal TPP binding domain	bHLH
Soltu.DM.08G017960	1.03243	7.55933	0	12.5927	39.0549	82.7455	2.86392	44.7977	-3.92474	1.22978e-05	0.000115313	Soltu.DM.08G017960	chr08	46573011	46575082	-	1605	protein_coding	- && sp|P54772|DCHS_SOLLC Histidine decarboxylase OS=Solanum lycopersicum OX=4081 GN=HDC PE=2 SV=1 && PF00282:Pyridoxal-dependent decarboxylase conserved domain	MYB_related
Soltu.DM.03G031550	0	0	0	13.4921	25.0352	19.2431	0	19.2568	-6.68437	1.23664e-05	0.000115912	Soltu.DM.03G031550	chr03	55671974	55673051	-	1078	protein_coding	- && sp|Q8LDC8|ERF92_ARATH Ethylene-responsive transcription factor 1B OS=Arabidopsis thaliana OX=3702 GN=ERF1B PE=1 SV=2 && PF00847:AP2 domain	ERF
Soltu.DM.05G004380	16.5189	59.5297	9.7081	0	0	0.962157	28.5856	0.320719	6.39066	1.27328e-05	0.000118978	Soltu.DM.05G004380	chr05	3765062	3772162	-	1563	protein_coding	- && sp|Q6EWX1|ORC4_ARATH Origin of replication complex subunit 4 OS=Arabidopsis thaliana OX=3702 GN=ORC4 PE=1 SV=1 && PF14629:Origin recognition complex (ORC) subunit 4 C-terminus|PF00004:ATPase family associated with various cellular activities (AAA)	-
Soltu.DM.09G023510	160.027	102.996	108.946	59.3654	39.0549	46.1835	123.99	48.2013	1.35962	1.27637e-05	0.000119175	Soltu.DM.09G023510	chr09	59412319	59417546	-	1928	protein_coding	- && sp|Q9C942|CSE_ARATH Caffeoylshikimate esterase OS=Arabidopsis thaliana OX=3702 GN=CSE PE=1 SV=1 && PF12146:Serine aminopeptidase, S33	C3H
Soltu.DM.09G022640	130.087	88.8221	120.812	32.3811	49.069	48.1079	113.24	43.186	1.3923	1.30523e-05	0.00012159	Soltu.DM.09G022640	chr09	58270592	58271380	+	789	protein_coding	- && sp|O65759|H2AX_CICAR Histone H2AX OS=Cicer arietinum OX=3827 GN=HIS2A PE=2 SV=1 && PF16211:C-terminus of histone H2A|PF00125:Core histone H2A/H2B/H3/H4	NF-YC
Soltu.DM.03G006260	21.6811	31.1822	18.3375	63.8628	55.0774	166.453	23.7336	95.1311	-1.99824	1.30912e-05	0.000121905	Soltu.DM.03G006260	chr03	9098927	9102535	+	2096	protein_coding	- && sp|Q9SYY4|ELO3L_ARATH Elongation of fatty acids protein 3-like OS=Arabidopsis thaliana OX=3702 GN=HOS3 PE=2 SV=1 && PF01151:GNS1/SUR4 family	-
Soltu.DM.04G021850	64.0109	30.2373	89.5302	234.763	215.303	97.1779	61.2595	182.415	-1.57971	1.32076e-05	0.0001228	Soltu.DM.04G021850	chr04	50199238	50207855	+	2381	protein_coding	- && sp|O04722|SUT21_ARATH Sulfate transporter 2.1 OS=Arabidopsis thaliana OX=3702 GN=SULTR2;1 PE=2 SV=1 && PF00916:Sulfate permease family|PF01740:STAS domain	MIKC_MADS
Soltu.DM.10G018810	0	0	0	2.69843	31.0436	32.7133	0	22.1518	-6.88563	1.33975e-05	0.000124423	Soltu.DM.10G018810	chr10	49918328	49919253	-	755	protein_coding	- && sp|P93224|NLTP2_SOLLC Non-specific lipid-transfer protein 2 OS=Solanum lycopersicum OX=4081 GN=LE16 PE=2 SV=1 && PF00234:Protease inhibitor/seed storage/LTP family	MYB_related
Soltu.DM.08G023450	128.022	83.1526	87.3729	41.3759	36.0507	26.9404	99.5157	34.789	1.51421	1.34162e-05	0.000124549	Soltu.DM.08G023450	chr08	53069633	53077802	+	1247	protein_coding	- && sp|Q944A9|NPS11_ARATH Novel plant SNARE 11 OS=Arabidopsis thaliana OX=3702 GN=NPSN11 PE=1 SV=2 && PF03908:Sec20	-
Soltu.DM.02G008170	7.22703	11.339	20.4949	43.1748	95.1337	51.9565	13.0203	63.4217	-2.28844	1.34376e-05	0.000124653	Soltu.DM.02G008170	chr02	22613188	22614853	-	1666	protein_coding	- && sp|Q9LZL3|PCS1L_ARATH Aspartic proteinase PCS1 OS=Arabidopsis thaliana OX=3702 GN=PCS1 PE=2 SV=1 && PF14541:Xylanase inhibitor C-terminal|PF14543:Xylanase inhibitor N-terminal	Trihelix
Soltu.DM.06G014480	140.411	159.691	133.756	0.899476	5.00704	19.2431	144.619	8.38322	4.11203	1.37426e-05	0.00012719	Soltu.DM.06G014480	chr06	39806785	39810740	+	1224	protein_coding	- && sp|O48661|SPDS2_ARATH Spermidine synthase 2 OS=Arabidopsis thaliana OX=3702 GN=SPDSYN2 PE=1 SV=2 && PF17284:Spermidine synthase tetramerisation domain|PF01564:Spermine/spermidine synthase domain	-
Soltu.DM.07G024820	220.941	159.691	168.274	101.641	48.0676	86.5941	182.968	78.7675	1.21211	1.38077e-05	0.000127734	Soltu.DM.07G024820	chr07	54606241	54613039	+	2097	protein_coding	- && sp|P94479|YNBB_BACSU Uncharacterized protein YnbB OS=Bacillus subtilis (strain 168) OX=224308 GN=ynbB PE=4 SV=2 && PF06838:Methionine gamma-lyase	-
Soltu.DM.01G047240	32.0054	45.356	53.9339	140.318	75.1056	154.907	43.7651	123.444	-1.49805	1.46689e-05	0.000135298	Soltu.DM.01G047240	chr01	84578971	84581015	-	1775	protein_coding	- && sp|Q9AT54|SCGT_TOBAC Scopoletin glucosyltransferase OS=Nicotiana tabacum OX=4097 GN=TOGT1 PE=1 SV=1 && PF00201:UDP-glucoronosyl and UDP-glucosyl transferase	HSF
novel.622	147.638	157.801	126.205	71.0586	49.069	72.1618	143.881	64.0964	1.16541	1.49886e-05	0.000137985	-	chr03	57064087	57066791	+	2705	-	- && - && -	-
Soltu.DM.08G030310	155.897	159.691	145.621	94.4449	46.0648	45.2214	153.737	61.9104	1.30774	1.50561e-05	0.000138554	Soltu.DM.08G030310	chr08	59206096	59211960	+	3315	protein_coding	- && sp|Q9FKC0|R13A4_ARATH 60S ribosomal protein L13a-4 OS=Arabidopsis thaliana OX=3702 GN=RPL13AD PE=2 SV=1 && PF00572:Ribosomal protein L13	B3
Soltu.DM.12G002710	76.4001	111.5	88.4516	13.4921	10.0141	44.2592	92.1172	22.5885	2.02911	1.52907e-05	0.000140659	Soltu.DM.12G002710	chr12	2195259	2199750	-	1450	protein_coding	- && sp|O82768|HIS2_ARATH Histidine biosynthesis bifunctional protein hisIE, chloroplastic OS=Arabidopsis thaliana OX=3702 GN=HISN2 PE=1 SV=1 && PF01503:Phosphoribosyl-ATP pyrophosphohydrolase|PF01502:Phosphoribosyl-AMP cyclohydrolase	-
Soltu.DM.06G034510	191	120.004	110.025	64.7622	49.069	15.3945	140.343	43.0752	1.70146	1.53512e-05	0.000141162	Soltu.DM.06G034510	chr06	58536469	58539201	+	1018	protein_coding	- && sp|Q8H7Y8|H2AV1_ORYSJ Probable histone H2A variant 1 OS=Oryza sativa subsp. japonica OX=39947 GN=Os03g0162200 PE=2 SV=1 && PF16211:C-terminus of histone H2A|PF00125:Core histone H2A/H2B/H3/H4	NF-YC
Soltu.DM.04G002380	6.1946	21.7331	8.62942	43.1748	87.1225	56.7673	12.1857	62.3549	-2.34061	1.55186e-05	0.000142486	Soltu.DM.04G002380	chr04	2546683	2547754	-	1072	protein_coding	- && sp|Q9ZT50|RHA2A_ARATH E3 ubiquitin-protein ligase RHA2A OS=Arabidopsis thaliana OX=3702 GN=RHA2A PE=1 SV=1 && PF13639:Ring finger domain	C2H2
Soltu.DM.05G016630	93.9514	106.775	81.9795	174.498	164.231	239.577	94.2355	192.769	-1.03046	1.5834e-05	0.000145118	Soltu.DM.05G016630	chr05	37935533	37937325	-	499	protein_coding	- && - && -	-
Soltu.DM.10G022880	29.9406	13.2288	10.7868	74.6565	96.1352	50.9943	17.9854	73.9286	-2.03959	1.58352e-05	0.000145118	Soltu.DM.10G022880	chr10	54948061	54948992	-	932	protein_coding	- && - && PF04832:SOUL heme-binding protein	-
[truncated: 1,224 more rows]

## Sheet: Table S3
Supplementary Table S3. The DGEs information in WT_12h.
[truncated: 6,275 more rows]

## Sheet: Table S4
Supplementary Table S4. The DGEs information in OE-BBX14_1h.
[truncated: 1,433 more rows]

## Sheet: Table S5
Supplementary Table S5. The DGEs information in OE-BBX14_12h.
[truncated: 7,546 more rows]

## Sheet: Table S6
Supplementary Table S6. The genes information in red module.
[truncated: 477 more rows]

## Sheet: Table S7
Supplementary Table S7. The genes information in green module.
[truncated: 771 more rows]

[truncated: 3 more sheets: Table S8, Table S9, Table S10]
